# Supplementary material for: Quantitative trait loci identified for blood chemistry components of an advanced intercross line of chickens under heat stress
Source: BMC Genomics. 2016 Apr 14;17:287. doi: 10.1186/s12864-016-2601-x (PMC4831167; doi:10.1186/s12864-016-2601-x)
Supplement: Additional file 2: — Phenotypic data for blood chemistry components in 468 advanced intercross line chickens. (XLSX 123 kb) [file 12864_2016_2601_MOESM2_ESM.xlsx]

## Sheet: Sheet1
ID	Line	Sire	Dam	Chamber_Pen	Replicate	Sex	BE20	BE28	BE28-20	Glu20	Glu28	Glu28-20	Hb20	Hb28	Hb28-20	HCO320	HCO328	HCO328-20	Hct20	Hct28	Hct28-20	iCa20	iCa28	iCa28-20	K20	K28	K28-20	Na20	Na28	Na28-20	PCO220	PCO228	PCO228-20	pH20	pH28	pH28-20	PO220	PO228	PO228-20	sO220	sO228	sO228-20	TCO220	TCO228	TCO228-20
200	AIL	767	1468	3F	A	Male	2	11	9	264	248	-16	7.5	7.5	0	25.8	32.7	6.9	22	22	0	1.31	1.32	0.01	5.4	5.4	0	138	142	4	38.3	32.3	-6	7.437	7.614	0.177	48	43	-5	85	87	2	27	34	7
2329	AIL	827	807	5E	B	Male	3	0	-3	262	262	0	7.1	7.8	0.7	26	24.5	-1.5	21	23	2	1.39	1.37	-0.02	4.8	4.7	-0.1	138	140	2	31.3	36	4.7	7.528	7.44	-0.088	43	45	2	84	83	-1	27	26	-1
423	AIL	779	1481	8E	A	Female	1	2	1	253	248	-5	10.5	7.1	-3.4	25	24.3	-0.7	31	21	-10	1.31	1.26	-0.05	4.6	4.4	-0.2	140	133	-7	34.5	27.6	-6.9	7.468	7.552	0.084	45	49	4	84	90	6	26	25	-1
2370	AIL	779	802	7B	B	Male	-1	0	1	240	254	14	5.8	6.8	1	22.4	22.9	0.5	17	20	3	1.16	1.46	0.3	4.6	4.6	0	133	142	9	28.4	29.9	1.5	7.505	7.492	-0.013	42	47	5	83	87	4	23	24	1
258	AIL	793	822	7F	A	Female	1	2	1	262	240	-22	7.8	6.8	-1	24	23.5	-0.5	23	20	-3	1.39	1.07	-0.32	5.2	4.6	-0.6	141	134	-7	30.1	24.3	-5.8	7.509	7.595	0.086	40	47	7	81	90	9	25	24	-1
2177	AIL	686	1267	7B	C	Male	1	-2	-3	239	200	-39	9.9	7.5	-2.4	25	21.1	-3.9	29	22	-7	1.3	1.26	-0.04	4.4	4.1	-0.3	136	125	-11	33.7	26.4	-7.3	7.477	7.51	0.033	38	37	-1	77	78	1	26	22	-4
131	AIL	1450	1482	3F	A	Female	2	7	5	271	245	-26	6.8	8.5	1.7	25	29.3	4.3	20	25	5	1.3	1.17	-0.13	4.8	4.6	-0.2	139	138	-1	30.8	35	4.2	7.517	7.53	0.013	45	39	-6	86	81	-5	26	30	4
2274	AIL	808	781	7A	B	Male	4	3	-1	249	261	12	6.1	7.8	1.7	25.5	23.9	-1.6	18	23	5	1.25	1.06	-0.19	5.1	6.5	1.4	135	133	-2	26.5	22.4	-4.1	7.59	7.636	0.046	41	45	4	85	90	5	26	25	-1
2360	AIL	779	1469	5A	B	Male	5	1	-4	244	259	15	6.8	7.1	0.3	27.6	24.7	-2.9	20	21	1	1.32	1.31	-0.01	4.6	4.8	0.2	139	140	1	30.3	32.8	2.5	7.567	7.486	-0.081	41	44	3	84	84	0	28	26	-2
236	AIL	790	821	8E	A	Female	5	2	-3	253	240	-13	10.2	7.8	-2.4	28.3	24.5	-3.8	30	23	-7	1.27	1.15	-0.12	4	4.6	0.6	141	132	-9	34.5	28	-6.5	7.522	7.551	0.029	33	46	13	71	88	17	29	25	-4
2333	AIL	776	1453	7E	B	Female	3	3	0	246	253	7	8.2	7.8	-0.4	25.2	26.3	1.1	24	23	-1	1.1	1.4	0.3	4.2	4.4	0.2	137	143	6	29.4	34.8	5.4	7.54	7.486	-0.054	45	44	-1	87	84	-3	26	27	1
249	AIL	793	778	2C	A	Male	-5	5	10	255	257	2	8.2	7.5	-0.7	20.2	27.9	7.7	24	22	-2	1.3	1.23	-0.07	5.3	4.8	-0.5	138	138	0	33.6	33.4	-0.2	7.387	7.53	0.143	48	42	-6	83	84	1	21	29	8
321	AIL	812	825	3A	A	Female	-1	1	2	266	241	-25	8.5	9.2	0.7	22.1	24.5	2.4	25	27	2	1.3	1.03	-0.27	4.6	4.9	0.3	140	131	-9	29	32.8	3.8	7.489	7.481	-0.008	41	41	0	81	81	0	23	26	3
364	AIL	827	815	8A	A	Male	-2	6	8	246	243	-3	7.8	7.5	-0.3	22.4	28.1	5.7	23	22	-1	1.08	1.44	0.36	5.1	4.6	-0.5	134	139	5	33.1	31	-2.1	7.437	7.565	0.128	49	37	-12	86	80	-6	23	29	6
2202	AIL	1450	1482	3A	B	Female	1	2	1	227	256	29	7.5	7.5	0	23.5	24.1	0.6	22	22	0	1.08	1.35	0.27	4.7	4.9	0.2	135	141	6	28.3	28.5	0.2	7.527	7.535	0.008	41	39	-2	83	81	-2	24	25	1
2364	AIL	779	1481	7A	B	Male	1	1	0	259	268	9	7.1	7.1	0	23.8	23.9	0.1	21	21	0	1.42	1.25	-0.17	5.3	4.9	-0.4	140	137	-3	30.6	30.7	0.1	7.499	7.499	0	43	46	3	83	86	3	25	25	0
428	AIL	779	820	7A	A	Male	4	3	-1	244	238	-6	7.8	8.8	1	26.6	25.3	-1.3	23	26	3	1.06	1.21	0.15	3.8	5.4	1.6	132	141	9	33	29.5	-3.5	7.514	7.542	0.028	45	45	0	85	87	2	28	26	-2
2355	AIL	779	765	3A	B	Male	3	4	1	253	248	-5	7.1	7.8	0.7	25.6	27.2	1.6	21	23	2	1.41	1.17	-0.24	4.4	4.9	0.5	140	136	-4	31.5	32.6	1.1	7.519	7.529	0.01	48	38	-10	88	79	-9	27	28	1
373	AIL	776	1453	7E	A	Female	3	0	-3	283	252	-31	7.8	9.2	1.4	26.4	24.9	-1.5	23	27	4	1.18	1.35	0.17	4.1	4.8	0.7	137	138	1	34.4	38.1	3.7	7.493	7.424	-0.069	49	37	-12	88	72	-16	27	26	-1
2353	AIL	779	765	5A	B	Male	4	1	-3	255	247	-8	6.8	8.2	1.4	26.6	25.1	-1.5	20	24	4	1.16	1.27	0.11	5.1	5	-0.1	137	142	5	33.7	36.8	3.1	7.506	7.442	-0.064	39	43	4	79	81	2	28	26	-2
288	AIL	808	797	8A	A	Male	3	7	4	242	223	-19	7.5	6.5	-1	26	29	3	22	19	-3	1.25	1.38	0.13	4.7	5.2	0.5	137	142	5	32.3	29.4	-2.9	7.513	7.602	0.089	46	43	-3	86	87	1	27	30	3
163	AIL	763	794	2D	A	Female	0	6	6	271	243	-28	7.8	7.8	0	22.9	28.4	5.5	23	23	0	1.24	1.44	0.2	4.9	4.9	0	139	140	1	29.7	31.7	2	7.495	7.56	0.065	40	40	0	80	83	3	24	29	5
287	AIL	808	797	3E	A	Female	0	7	7	236	241	5	7.1	7.8	0.7	23.7	29.2	5.5	21	23	2	1.32	1.45	0.13	4.7	5.4	0.7	137	142	5	32.6	31.5	-1.1	7.47	7.575	0.105	45	45	0	84	87	3	25	30	5
239	AIL	790	835	2F	A	Male	3	3	0	261	268	7	6.8	7.8	1	25.2	26.2	1	20	23	3	1.33	1.39	0.06	4.6	5.1	0.5	142	140	-2	28.8	32.1	3.3	7.55	7.519	-0.031	43	42	-1	86	83	-3	26	27	1
269	AIL	808	762	8C	A	Female	4	4	0	240	254	14	7.5	8.2	0.7	25.9	26.3	0.4	22	24	2	1.27	1.36	0.09	5.9	5.1	-0.8	138	140	2	28.6	29	0.4	7.565	7.566	0.001	37	48	11	80	89	9	27	27	0
433	AIL	779	820	2A	A	Male	3	5	2	269	218	-51	6.8	7.1	0.3	26	24.7	-1.3	20	21	1	1.34	0.99	-0.35	5.1	5.4	0.3	137	128	-9	34.1	19.8	-14.3	7.49	7.703	0.213	45	43	-2	85	91	6	27	25	-2
2168	AIL	656	1271	8E	C	Female	5	0	-5	234	215	-19	7.8	8.8	1	27.3	23.3	-4	23	26	3	1.37	1.34	-0.03	5.4	4.9	-0.5	139	134	-5	31.4	30.7	-0.7	7.548	7.488	-0.06	41	40	-1	83	80	-3	28	24	-4
310	AIL	812	1451	7F	A	Female	4	-2	-6	258	223	-35	6.8	7.1	0.3	26.4	20.7	-5.7	20	21	1	1.09	0.93	-0.16	5.5	4.4	-1.1	129	126	-3	30.7	25.8	-4.9	7.542	7.512	-0.03	38	44	6	79	85	6	27	22	-5
2208C	AIL	697	1281	3B	C	Male	0	0	0	245	210	-35	10.9	7.5	-3.4	24.4	22.5	-1.9	32	22	-10	1.38	1.22	-0.16	4.4	4.9	0.5	142	120	-22	36.3	25.6	-10.7	7.436	7.552	0.116	36	45	9	72	87	15	25	23	-2
2201C	AIL	689	717	7D	C	Female	1	2	1	241	264	23	6.8	8.2	1.4	24.2	23.9	-0.3	20	24	4	1.02	1.42	0.4	4.5	4.8	0.3	128	142	14	31.4	27.4	-4	7.496	7.549	0.053	41	43	2	82	86	4	25	25	0
159	AIL	763	792	2C	A	Male	-6	4	10	262	247	-15	8.2	8.2	0	19.7	26.4	6.7	24	24	0	1.22	1.33	0.11	5.5	4.7	-0.8	136	140	4	38.3	30.2	-8.1	7.32	7.55	0.23	53	44	-9	85	86	1	21	27	6
319	AIL	812	799	3C	A	Female	2	9	7	278	237	-41	6.5	7.1	0.6	24.5	31.3	6.8	19	21	2	1.31	1.41	0.1	5.1	5	-0.1	135	142	7	30.2	37.3	7.1	7.517	7.531	0.014	41	38	-3	82	79	-3	25	32	7
238	AIL	790	835	7F	A	Female	3	1	-2	266	244	-22	8.2	9.5	1.3	25.3	24.5	-0.8	24	28	4	1.32	1.26	-0.06	5.3	4.9	-0.4	139	143	4	29.5	31	1.5	7.541	7.507	-0.034	42	43	1	85	83	-2	26	25	-1
2716	AIL	697	1296	6E	E	Female	-4	0	4	210	212	2	7.8	6.8	-1	20.1	23.8	3.7	23	20	-3	1.31	1.21	-0.1	5.1	4.7	-0.4	130	130	0	30.2	34.4	4.2	7.431	7.448	0.017	41	40	-1	79	77	-2	21	25	4
2254	AIL	790	821	5A	B	Male	5	3	-2	241	252	11	6.5	7.5	1	27.5	25.6	-1.9	19	22	3	1.24	1.29	0.05	4.9	5.2	0.3	138	139	1	30.2	30.9	0.7	7.567	7.527	-0.04	33	45	12	74	86	12	28	27	-1
260	AIL	793	822	3A	A	Female	1	-4	-5	280	267	-13	7.5	8.8	1.3	23.9	22.6	-1.3	22	26	4	1.3	1.33	0.03	4.3	6.5	2.2	138	142	4	29.7	47.4	17.7	7.513	7.287	-0.226	52	50	-2	90	80	-10	25	24	-1
160	AIL	763	794	3C	A	Female	-2	5	7	263	241	-22	6.8	7.8	1	22.3	26.8	4.5	20	23	3	1.14	1.28	0.14	5	4.4	-0.6	137	136	-1	32	28.3	-3.7	7.451	7.585	0.134	42	42	0	81	86	5	23	28	5
324	AIL	812	825	2E	A	Female	2	5	3	257	250	-7	8.5	8.2	-0.3	24.2	27.9	3.7	25	24	-1	1.36	1.33	-0.03	5.2	4.6	-0.6	142	141	-1	29.1	33	3.9	7.528	7.535	0.007	43	44	1	84	86	2	25	29	4
372	AIL	776	1453	8E	A	Male	5	6	1	251	267	16	8.8	7.5	-1.3	28.3	28.8	0.5	26	22	-4	1.13	1.25	0.12	4.8	5	0.2	137	136	-1	34.4	32.4	-2	7.523	7.556	0.033	41	52	11	82	91	9	29	30	1
205	AIL	767	1474	2A	A	Female	-2	0	2	263	241	-22	8.5	8.2	-0.3	22.4	23.9	1.5	25	24	-1	1.35	1.33	-0.02	4.7	4.9	0.2	142	139	-3	36.6	35.4	-1.2	7.395	7.438	0.043	45	46	1	80	83	3	24	25	1
2349	AIL	776	809	7B	B	Male	2	1	-1	235	262	27	7.5	7.5	0	24.9	24.6	-0.3	22	22	0	1.28	1.34	0.06	4.2	5	0.8	138	143	5	31.8	35	3.2	7.501	7.454	-0.047	41	44	3	81	82	1	26	26	0
125	AIL	1450	789	7E	A	Female	7	3	-4	260	252	-8	8.5	8.5	0	28.4	25.2	-3.2	25	25	0	1.18	1.29	0.11	4.6	4.7	0.1	140	142	2	29.5	27.9	-1.6	7.592	7.565	-0.027	44	44	0	88	86	-2	29	26	-3
2125	AIL	655	637	3B	C	Male	-3	-5	-2	328	203	-125	8.8			21.5	18	-3.5	26			1.24	0.98	-0.26	4.2			133			34.8	23.4	-11.4	7.399	7.494	0.095	52	41	-11	87	83	-4	23	19	-4
384	AIL	776	1472	1B	A	Female	0	5	5	273	265	-8	7.8	8.5	0.7	24.2	26.9	2.7	23	25	2	1.34	1.31	-0.03	4.5	5.2	0.7	145	139	-6	38.5	30	-8.5	7.406	7.561	0.155	41	40	-1	77	83	6	25	28	3
2260	AIL	793	761	6D	B	Female	6	4	-2	237	249	12	7.1	7.8	0.7	27.5	26.7	-0.8	21	23	2	1.38	1.41	0.03	4.3	5	0.7	142	141	-1	27.6	33	5.4	7.607	7.517	-0.09	45	45	0	89	86	-3	28	28	0
256	AIL	793	822	8D	A	Male	5	4	-1	251	235	-16	8.5	7.1	-1.4	27.9	26.1	-1.8	25	21	-4	1.33	1.06	-0.27	4.9	4.6	-0.3	138	128	-10	33.1	26.6	-6.5	7.534	7.598	0.064	45	49	4	86	91	5	29	27	-2
390	AIL	776	809	7B	A	Female	0	5	5	266	251	-15	7.1	7.5	0.4	23.5	27.1	3.6	21	22	1	1.22	1.34	0.12	4.3	4.8	0.5	137	139	2	30.2	30.5	0.3	7.499	7.557	0.058	45	40	-5	86	83	-3	24	28	4
2297	AIL	812	772	7E	B	Female	3	0	-3	239	278	39	6.5	7.1	0.6	25.2	23.2	-2	19	21	2	1.19	1.28	0.09	4.4	5	0.6	136	138	2	29.7	28	-1.7	7.537	7.526	-0.011	43	44	1	85	86	1	26	24	-2
2337	AIL	776	1464	7A	B	Female	-9	0	9	246	223	-23	6.8	7.8	1	16.3	23.2	6.9	20	23	3	1.13	1.22	0.09	6.1	6.1	0	132	136	4	26.6	31.1	4.5	7.397	7.48	0.083	47	43	-4	83	83	0	17	24	7
2633	AIL	655	703	7B	E	Male	3	5	2	252	245	-7	8.8	10.5	1.7	25.9	27.4	1.5	26	31	5	1.41	1.23	-0.18	5.2	4.3	-0.9	138	136	-2	33.5	32.4	-1.1	7.495	7.535	0.04	47	42	-5	86	84	-2	27	28	1
2318	AIL	827	1467	6D	B	Male	1	1	0	250	250	0	7.1	7.8	0.7	24.9	25	0.1	21	23	2	1.27	1.38	0.11	5	5.2	0.2	142	141	-1	33.9	33.7	-0.2	7.474	7.477	0.003	41	42	1	81	81	0	26	26	0
398	AIL	779	765	2E	A	Female	-3	7	10	275	245	-30	7.8	8.5	0.7	21.7	29.4	7.7	23	25	2	1.19	1.3	0.11	5.6	4.7	-0.9	134	142	8	33.7	32.2	-1.5	7.416	7.568	0.152	46	44	-2	83	87	4	23	30	7
286	AIL	808	797	2E	A	Male	1	9	8	254	244	-10	8.2	7.5	-0.7	23.7	30.8	7.1	24	22	-2	1.02	1.34	0.32	4.6	4.8	0.2	132	141	9	28	33.1	5.1	7.534	7.577	0.043	46	42	-4	88	85	-3	25	32	7
275	AIL	808	781	7F	A	Male	5	7	2	242	244	2	8.2	8.8	0.6	27.5	28.7	1.2	24	26	2	1.23	1.31	0.08	4.8	5.1	0.3	139	143	4	31.3	31	-0.3	7.552	7.574	0.022	44	47	3	86	89	3	28	30	2
2306	AIL	812	1500	7E	B	Female	-1	0	1	233	265	32	8.5	9.2	0.7	22.5	24.3	1.8	25	27	2	1.08	1.36	0.28	3.4	4	0.6	138	139	1	32	34.9	2.9	7.456	7.451	-0.005	42	49	7	81	86	5	23	25	2
2322	AIL	827	1471	4E	B	Male	2	2	0	244	255	11	6.5	7.8	1.3	23.8	24.7	0.9	19	23	4	1.22	1.44	0.22	4.3	4.8	0.5	137	139	2	25.4	30.3	4.9	7.579	7.519	-0.06	40	47	7	84	87	3	25	26	1
2131	AIL	655	1287	6E	C	Female	-2	0	2	248			9.2			22.4	22.1	-0.3	27			1.11			5			131	123	-8	35	26	-9	7.413	7.537	0.124	42			79			23	23	0
180	AIL	763	833	2B	A	Female	0	3	3	284	228	-56	8.2	9.2	1	23.8	25.8	2	24	27	3	1.32	1.39	0.07	4.6	4.6	0	142	141	-1	35.2	32.4	-2.8	7.437	7.509	0.072	42	40	-2	79	81	2	25	27	2
368	AIL	827	815	8B	A	Female	4	4	0	257	206	-51	7.1	7.5	0.4	26.7	25.9	-0.8	21	22	1	1.22	1.2	-0.02	5	4.8	-0.2	137	140	3	34.2	26.3	-7.9	7.5	7.602	0.102	39	44	5	79	88	9	28	27	-1
348	AIL	827	1467	2F	A	Male	0	6	6	245	240	-5	8.2	8.2	0	22.8	28	5.2	24	24	0	1.41	1.33	-0.08	5.2	4.5	-0.7	143	143	0	29.3	31.5	2.2	7.499	7.557	0.058	49	46	-3	88	88	0	24	29	5
270	AIL	808	762	2F	A	Female	-2	7	9	227	258	31	6.8	8.5	1.7	21	29.6	8.6	20	25	5	0.98	1.47	0.49	5	4.9	-0.1	124	142	18	28.2	34.5	6.3	7.48	7.542	0.062	51	42	-9	89	84	-5	22	31	9
2165	AIL	656	1288	7D	C	Male	-1	-1	0	237	200	-37	8.8	8.5	-0.3	23.3	21.7	-1.6	26	25	-1	1.14	1.21	0.07	5.1	4.4	-0.7	133	124	-9	37.8	26.1	-11.7	7.399	7.527	0.128	44	48	4	80	89	9	24	22	-2
338	AIL	827	1452	7F	A	Female	4	3	-1	260	238	-22	23.8	8.5	-15.3	24.5	25.3	0.8	70	25	-45		1.18			4.7		127	140	13	21.9	29.4	7.5	7.658	7.544	-0.114	116	47	-69	99	88	-11	25	26	1
2152	AIL	666	659	4E	C	Male	1	-7	-8	216	189	-27	9.2	7.1	-2.1	23.9	17.3	-6.6	27	21	-6	0.81	0.98	0.17	4.4	4.8	0.4	120	105	-15	28.9	24.4	-4.5	7.525	7.457	-0.068	38	44	6	79	84	5	25	18	-7
2311	AIL	827	1452	7B	B	Male	5	2	-3	237	252	15	6.5	7.5	1	26.7	25.9	-0.8	19	22	3	1.34	1.39	0.05	4.5	5	0.5	135	140	5	29.1	37.8	8.7	7.572	7.444	-0.128	42	46	4	85	84	-1	28	27	-1
2344	AIL	776	1472	7B	B	Male	5	1	-4	244	243	-1	6.5	7.8	1.3	27.2	24.7	-2.5	19	23	4	1.23	1.42	0.19	4.6	5.3	0.7	133	142	9	31.2	34	2.8	7.549	7.47	-0.079	41	46	5	83	84	1	28	26	-2
420	AIL	779	1481	3E	A	Male	-4	8	12	244	261	17	6.8	7.8	1	21.5	29.8	8.3	20	23	3	1.36	1.37	0.01	4.7	4.5	-0.2	136	143	7	35.9	30.8	-5.1	7.386	7.594	0.208	50	45	-5	85	88	3	23	31	8
176	AIL	763	1487	7A	A	Male	3	5	2	265	247	-18	7.1	7.8	0.7	26.1	27.4	1.3	21	23	2	1.32	1.42	0.1	4.8	5	0.2	140	143	3	34.4	30.4	-4	7.488	7.563	0.075	39	41	2	78	84	6	27	28	1
336	AIL	827	1452	3B	A	Male	2	3	1	250	243	-7	7.1	8.5	1.4	25	25.8	0.8	21	25	4	1.28	1.34	0.06	5.1	4.4	-0.7	135	142	7	30.6	33	2.4	7.52	7.5	-0.02	43	37	-6	84	77	-7	26	27	1
337	AIL	827	1452	3C	A	Male	1	9	8	254	254	0	7.8	8.2	0.4	24.7	31	6.3	23	24	1	1.09	1.34	0.25	5.1	5.1	0	137	144	7	33	35.4	2.4	7.482	7.55	0.068	43	46	3	83	87	4	26	32	6
175	AIL	763	1487	7F	A	Female	0	-2	-2	268	242	-26	7.8	8.8	1	23.9	21.2	-2.7	23	26	3	1.17	1.23	0.06	5.3	4.8	-0.5	136	142	6	33.5	28.3	-5.2	7.462	7.483	0.021	42	48	6	81	87	6	25	22	-3
183	AIL	767	757	8B	A	Female	3	-2	-5	226	190	-36	8.5	5.8	-2.7	26	20.2	-5.8	25	17	-8	1.2	0.64	-0.56	4.1	3.7	-0.4	134	110	-24	31.4	21.1	-10.3	7.525	7.589	0.064	43	56	13	84	94	10	27	21	-6
333	AIL	812	1500	8C	A	Male	0	4	4	231	254	23	7.8	7.5	-0.3	23.5	26.4	2.9	23	22	-1	1.32	1.3	-0.02	5.5	4.8	-0.7	140	138	-2	29.8	30.5	0.7	7.505	7.545	0.04	45	40	-5	85	83	-2	24	27	3
179	AIL	763	833	3A	A	Female	0	8	8	270	276	6	8.5	9.5	1	23.2	29.8	6.6	25	28	3	1.17	1.34	0.17	3.7	5.3	1.6	139	142	3	28.6	31.1	2.5	7.517	7.589	0.072	44	46	2	85	89	4	24	31	7
376	AIL	776	773	2F	A	Male	1	4	3	256	236	-20	6.5	6.8	0.3	24	26.8	2.8	19	20	1	1.08	1.22	0.14	5.2	5.2	0	132	135	3	31.6	31.6	0	7.489	7.535	0.046	52	47	-5	90	88	-2	25	28	3
118	AIL	1450	774	2B	A	Female	1	1	0	270	237	-33	8.2	9.2	1	24.6	24.3	-0.3	24	27	3	1.22	1.26	0.04	4.5	5.5	1	139	137	-2	31.6	32.2	0.6	7.499	7.485	-0.014	45	43	-2	85	83	-2	26	25	-1
233	AIL	790	821	1B	A	Female	4	2	-2	254	255	1	7.5	7.1	-0.4	26.6	23.7	-2.9	22	21	-1	1.19	1.14	-0.05	4.7	5.7	1	140	135	-5	30.6	25.7	-4.9	7.548	7.573	0.025	42	48	6	85	90	5	28	24	-4
340	AIL	827	1463	2B	A	Female	1	3	2	254	241	-13	8.2	7.8	-0.4	25.1	25.2	0.1	24	23	-1	1.3	1.32	0.02	5.7	4.9	-0.8	141	138	-3	36.6	29.6	-7	7.444	7.538	0.094	36	45	9	72	87	15	26	26	0
178	AIL	763	833	8A	A	Female	3	6	3	237	241	4	8.8	8.2	-0.6	25.7	28.4	2.7	26	24	-2	1.17	1.4	0.23	4.9	5.1	0.2	139	140	1	29.5	32.7	3.2	7.548	7.547	-0.001	49	41	-8	89	84	-5	27	29	2
222	AIL	790	775	3D	A	Female	-4	5	9	269	247	-22	7.8	8.5	0.7	20.8	27.6	6.8	23	25	2	1.28	1.41	0.13	5.3	5.1	-0.2	139	141	2	34.1	30.9	-3.2	7.393	7.559	0.166	42	49	7	77	90	13	22	29	7
2193	AIL	1450	774	4D	B	Female	3	2	-1	232	241	9	7.8	8.2	0.4	25.7	26	0.3	23	24	1	1.39	1.37	-0.02	4.6	4.7	0.1	142	141	-1	31.8	34.7	2.9	7.516	7.482	-0.034	38	41	3	79	80	1	27	27	0
2298	AIL	812	799	5A	B	Male	7	4	-3	263	262	-1	6.5	7.1	0.6	29.3	27.5	-1.8	19	21	2	1.51	1.37	-0.14	4.5	5.8	1.3	141	141	0	32.1	36.8	4.7	7.569	7.482	-0.087	41	41	0	84	80	-4	30	29	-1
323	AIL	812	825	7A	A	Male	3	6	3	235	218	-17	7.5	7.1	-0.4	27.1	27.7	0.6	22	21	-1	1.28	1.32	0.04	4.3	4.9	0.6	141	140	-1	37	29.6	-7.4	7.472	7.58	0.108	39	40	1	78	84	6	28	29	1
2208	AIL	1450	1490	3E	B	Female	2	1	-1	219	255	36	7.8	7.1	-0.7	24.8	25.1	0.3	23	21	-2	1.23	1.35	0.12	4.9	4.9	0	141	141	0	28.1	35.2	7.1	7.553	7.46	-0.093	40	42	2	83	81	-2	26	26	0
395	AIL	776	817	8D	A	Male	7	6	-1	247	256	9	7.8	7.8	0	29.8	28	-1.8	23	23	0	1.18	1.38	0.2	4.8	4.5	-0.3	139	142	3	38.2	31.9	-6.3	7.499	7.551	0.052	39	47	8	79	88	9	31	29	-2
228	AIL	790	813	7D	A	Male	0	-2	-2	253	202	-51	7.5	6.1	-1.4	23.6	19.8	-3.8	22	18	-4	1.18	0.64	-0.54	4.6	4.2	-0.4	135	112	-23	32.2	20.6	-11.6	7.474	7.592	0.118	52	54	2	89	93	4	25	20	-5
397	AIL	776	817	2D	A	Male	-1	9	10	332	259	-73	8.2	7.8	-0.4	21.6	31.9	10.3	24	23	-1	1.17	1.26	0.09	4.3	4.4	0.1	135	134	-1	25.2	36.6	11.4	7.54	7.548	0.008	49	40	-9	89	81	-8	22	33	11
2671	AIL	686	643	8E	E	Male	-6	3	9	216	237	21	7.1	8.5	1.4	18.6	26.1	7.5	21	25	4	1.12	1.25	0.13	4.1	5.1	1	119	134	15	29.9	34	4.1	7.401	7.492	0.091	47	36	-11	84	74	-10	19	27	8
148	AIL	763	787	7A	A	Male	5	7	2	251	227	-24	7.5	7.8	0.3	27.2	28	0.8	22	23	1	1.3	1.23	-0.07	4.4	5	0.6	141	140	-1	32.3	27.1	-5.2	7.533	7.622	0.089	44	42	-2	85	87	2	28	29	1
371	AIL	776	1453	7D	A	Female	6	4	-2	245	237	-8	8.5	7.8	-0.7	28.1	25.9	-2.2	25	23	-2	1.2	1.13	-0.07	5	5.3	0.3	133	132	-1	29.4	26.1	-3.3	7.589	7.603	0.014	45	42	-3	88	87	-1	29	27	-2
311	AIL	812	772	8A	A	Female	0	4	4	274	242	-32	7.1	6.1	-1	24.1	25.9	1.8	21	18	-3	1.3	1.02	-0.28	4.8	4.8	0	139	129	-10	34.6	28.2	-6.4	7.451	7.57	0.119	47	41	-6	85	84	-1	25	27	2
119	AIL	1450	774	7D	A	Male	5	3	-2	237	219	-18	6.5	8.2	1.7	27.1	23.9	-3.2	19	24	5	1.24	1.02	-0.22	4.9	5.3	0.4	133	131	-2	31.3	21.4	-9.9	7.546	7.657	0.111	40	36	-4	83	84	1	28	25	-3
2342	AIL	776	1472	4E	B	Male	3	-3	-6	264	247	-17	7.5	7.8	0.3	26	21.2	-4.8	22	23	1	1.28	1.24	-0.04	4.9	5.2	0.3	139	134	-5	32.4	31.1	-1.3	7.513	7.44	-0.073	43	44	1	84	82	-2	27	22	-5
2245	AIL	790	1459	3E	B	Male	3	-2	-5	244	252	8	7.1	8.2	1.1	26.2	21.6	-4.6	21	24	3	1.2	1.22	0.02	5.1	4.7	-0.4	139	142	3	31.9	27.6	-4.3	7.521	7.501	-0.02	37	51	14	78	90	12	27	22	-5
2277	AIL	808	1466	3B	B	Female	5	-1	-6	244	236	-8	8.2	8.2	0	27.5	22.8	-4.7	24	24	0	1.54	1.34	-0.2	4.6	4.8	0.2	144	139	-5	32.8	29.8	-3	7.531	7.491	-0.04	40	46	6	81	85	4	29	24	-5
2203	AIL	689	663	7B	C	Female		-2		233	213	-20	7.1	10.2	3.1		21.5		21	30	9	1.06	1.33	0.27	5.1	4.2	-0.9	131	131	0		30.9			7.451		35	47	12		85			22
2140	AIL	666	638	4E	C	Male	3	3	0	242	253	11	7.8	7.8	0	26.4	25.2	-1.2	23	23	0	1.1	1.24	0.14	4.6	4.5	-0.1	129	131	2	34.9	28.8	-6.1	7.487	7.55	0.063	43	45	2	83	87	4	27	26	-1
221	AIL	790	1459	8B	A	Female	3	3	0	232	229	-3	8.5	7.5	-1	27.1	25.8	-1.3	25	22	-3	1.27	1.06	-0.21	4.1	5.1	1	136	132	-4	37.7	31.4	-6.3	7.464	7.523	0.059	36	43	7	73	84	11	28	27	-1
158	AIL	763	792	8C	A	Female	4	-1	-5	262	238	-24	7.5	7.8	0.3	26.7	23.3	-3.4	22	23	1	1.36	1.34	-0.02	4.7	5.2	0.5	142	143	1	33.1	34.3	1.2	7.514	7.44	-0.074	44	47	3	84	85	1	28	24	-4
2238	AIL	767	1491	3E	B	Male	0	-1	-1	264	265	1	6.5	6.8	0.3	23.2	23.2	0	19	20	1	1.25	1.37	0.12	4.7	4.9	0.2	133	139	6	28.1	33.7	5.6	7.525	7.446	-0.079	42	44	2	84	82	-2	24	24	0
120	AIL	1450	774	2A	A	Female	-13	5	18	267	224	-43	8.5	8.2	-0.3	14.2	26	11.8	25	24	-1	1	1.04	0.04	6.1	6.2	0.1	130	132	2	30.9	24.8	-6.1	7.27	7.628	0.358	65	42	-23	90	87	-3	15	27	12
2275	AIL	808	781	7B	B	Male	-1	4	5	234	279	45	7.5	6.8	-0.7	23.4	26.4	3	22	20	-2	1.08	1.29	0.21	5.5	4.7	-0.8	136	140	4	35.7	31.9	-3.8	7.423	7.525	0.102	39	47	8	75	87	12	24	27	3
2345	AIL	776	809	6E	B	Male	1	0	-1	257	283	26	6.5	7.5	1	24.7	23.9	-0.8	19	22	3	1.51	1.36	-0.15	4.7	5.3	0.6	142	138	-4	32.1	32	-0.1	7.495	7.482	-0.013	40	45	5	80	85	5	26	25	-1
2289	AIL	812	1451	7A	B	Female	4	4	0	249	264	15	6.8	7.8	1	25.7	26.9	1.2	20	23	3	1.22	1.25	0.03	4.5	4.6	0.1	135	140	5	28.7	31.7	3	7.561	7.537	-0.024	43	43	0	86	85	-1	27	28	1
2236	AIL	767	1488	5A	B	Female	3	1	-2	232	221	-11	6.5	7.1	0.6	26.1	24.3	-1.8	19	21	2	1.37	1.27	-0.1	4.5	4.7	0.2	141	142	1	31.6	33.2	1.6	7.526	7.471	-0.055	46	44	-2	86	83	-3	27	25	-2
2143	AIL	666	1284	8E	C	Female	0	-2	-2	240	204	-36	10.5	8.5	-2	23.6	21.3	-2.3	31	25	-6	1.03	1.24	0.21	4.2	4.9	0.7	130	125	-5	34	25.9	-8.1	7.449	7.523	0.074	48	41	-7	85	83	-2	25	22	-3
145	AIL	1450	1490	7D	A	Female	6	5	-1	266	251	-15	7.5	7.8	0.3	28.5	27.1	-1.4	22	23	1	1.33	1.27	-0.06	5.2	4.8	-0.4	141	141	0	31.4	31.6	0.2	7.565	7.542	-0.023	42	42	0	85	84	-1	29	28	-1
314	AIL	812	772	6B	A	Female	2	13	11	250	237	-13	7.5	7.8	0.3	25.3	34.3	9	22	23	1	1.2	1.4	0.2	5.3	4.8	-0.5	136	133	-3	33.9	34.6	0.7	7.481	7.605	0.124	46	48	2	85	90	5	26	35	9
347	AIL	827	1467	3D	A	Female	3	7	4	241	233	-8	7.8	8.2	0.4	24.8	28.9	4.1	23	24	1	1.34	1.29	-0.05	5.6	4.7	-0.9	139	138	-1	27.4	31.6	4.2	7.565	7.569	0.004	39	44	5	83	87	4	26	30	4
2263	AIL	793	761	4D	B	Male	4	6	2	260	254	-6	6.8	7.1	0.3	26.2	28.7	2.5	20	21	1	1.21	1.38	0.17	4.1	5.1	1	139	140	1	28.2	37	8.8	7.577	7.498	-0.079	43	47	4	87	86	-1	27	30	3
2347	AIL	776	809	5E	B	Female	2	0	-2	233	247	14	7.5	7.8	0.3	25.2	24.5	-0.7	22	23	1	1.31	1.36	0.05	4.8	5.1	0.3	142	141	-1	32.4	37.1	4.7	7.5	7.428	-0.072	43	31	-12	84	61	-23	26	26	0
339	AIL	827	1463	3A	A	Male	1	7	6	300	265	-35	8.2	7.8	-0.4	25	29.6	4.6	24	23	-1	1.35	1.24	-0.11	4.6	5.1	0.5	140	137	-3	37.1	35.6	-1.5	7.436	7.527	0.091	40	44	4	77	85	8	26	31	5
138	AIL	1450	1486	8E	A	Female	3	3	0	230	226	-4	7.8	7.1	-0.7	26.6	25.5	-1.1	23	21	-2	1.34	1.2	-0.14	4.9	4.6	-0.3	141	135	-6	34.2	30.3	-3.9	7.498	7.534	0.036	44	45	1	84	87	3	28	26	-2
240	AIL	790	835	2D	A	Male	0	4	4	256	245	-11	7.8	8.2	0.4	23.8	25.8	2	23	24	1	1.26	1.45	0.19	4.8	4.5	-0.3	138	139	1	35.3	27.6	-7.7	7.436	7.579	0.143	44	46	2	81	89	8	25	27	2
360	AIL	827	807	8C	A	Female	5	4	-1	244	235	-9	7.8	7.8	0	27.1	26.4	-0.7	23	23	0	1.34	1.23	-0.11	5.7	4.5	-1.2	141	137	-4	31.3	28.1	-3.2	7.546	7.58	0.034	43	44	1	85	87	2	28	27	-1
402	AIL	779	765	7F	A	Male	3	2	-1	266	247	-19	7.1	8.2	1.1	26.7	24.9	-1.8	21	24	3	1.32	1.22	-0.1	4.6	4.7	0.1	138	138	0	36.1	29.9	-6.2	7.478	7.528	0.05	46	44	-2	85	86	1	28	26	-2
413	AIL	779	1469	2C	A	Female	1	6	5	287	274	-13	7.5	8.5	1	24.3	27.2	2.9	22	25	3	1.31	1.41	0.1	5.1	5.3	0.2	138	145	7	30.8	27.6	-3.2	7.506	7.602	0.096	41	43	2	81	87	6	25	28	3
2281	AIL	808	797	3A	B	Female	4	2	-2	246	246	0	7.8	7.1	-0.7	26.3	25.3	-1	23	21	-2	1.22	1.3	0.08	5	4.8	-0.2	142	139	-3	30.2	33	2.8	7.548	7.492	-0.056	41	42	1	83	82	-1	27	26	-1
121	AIL	1450	1465	8D	A	Female	2	0	-2	252	215	-37	9.5	8.5	-1	26.1	22.9	-3.2	28	25	-3	1.3	0.95	-0.35	4.7	5.1	0.4	141	126	-15	37.1	27.9	-9.2	7.455	7.523	0.068	48	53	5	85	91	6	27	24	-3
2269	AIL	808	762	5A	B	Female	1	-4	-5	259	214	-45	7.8	7.8	0	24.1	19.9	-4.2	23	23	0	1.32	1.25	-0.07	5.3	5.2	-0.1	141	135	-6	28.8	26.5	-2.3	7.53	7.484	-0.046	44	49	5	86	88	2	25	21	-4
359	AIL	827	807	8B	A	Female	5	5	0	230	224	-6	7.5	8.2	0.7	27.3	27.5	0.2	22	24	2	1.23	1.34	0.11	5.2	5.1	-0.1	135	141	6	30.3	30.7	0.4	7.563	7.56	-0.003	42	44	2	85	86	1	28	28	0
2232	AIL	767	1468	7A	B	Female	0	2	2	234	230	-4	7.8	7.8	0	22.8	25.6	2.8	23	23	0	1.39	1.44	0.05	4.7	5.2	0.5	142	142	0	28.4	32.8	4.4	7.513	7.5	-0.013	47	43	-4	87	84	-3	24	27	3
325	AIL	812	825	2F	A	Male	2	8	6	250	251	1	6.5	6.8	0.3	25.1	30.4	5.3	19	20	1	1.4	1.4	0	4.9	5	0.1	140	141	1	30	32.8	2.8	7.532	7.575	0.043	47	37	-10	88	79	-9	26	31	5
194	AIL	767	768	7F	A	Female	1	0	-1	277	242	-35	6.5	7.1	0.6	24.6	22.8	-1.8	19	21	2	1.37	1.34	-0.03	5.4	4.9	-0.5	140	143	3	33.8	28.6	-5.2	7.469	7.51	0.041	41	39	-2	80	79	-1	26	24	-2
2651	AIL	666	714	7B	E	Male	4	-2	-6	214	227	13	7.1	8.5	1.4	26.7	21.3	-5.4	21	25	4	1.01	1.06	0.05	4.5	4.5	0	116	125	9	30.5	27.9	-2.6	7.551	7.491	-0.06	48	47	-1	89	87	-2	28	22	-6
2255	AIL	790	821	4E	B	Female	0	-1	-1	251	257	6	7.1	7.5	0.4	23.5	22.6	-0.9	21	22	1	1.29	1.24	-0.05	4.3	4.9	0.6	141	140	-1	31.7	29.2	-2.5	7.478	7.496	0.018	38	41	3	78	81	3	24	23	-1
421	AIL	779	1481	7E	A	Female	1	-1	-2	271	234	-37	7.5	8.2	0.7	24.6	21.1	-3.5	22	24	2	1.35	1.18	-0.17	6	4.6	-1.4	142	138	-4	31.5	24.6	-6.9	7.501	7.54	0.039	41	48	7	82	89	7	26	22	-4
2137C	AIL	655	720	7D	C	Male	2	5	3	260	237	-23	7.8	7.5	-0.3	26	26.4	0.4	23	22	-1	1.34	1.31	-0.03	5.7	4.8	-0.9	141	131	-10	39.1	27	-12.1	7.43	7.598	0.168	36	48	12	71	91	20	27	27	0
2658	AIL	656	652	7D	E	Female	-3	-1	2	198	236	38	6.1	8.8	2.7	20.8	22.6	1.8	18	26	8	1.02	1.34	0.32	4.5	5.1	0.6	111	142	31	27.9	30.7	2.8	7.48	7.476	-0.004	49	42	-7	88	82	-6	22	24	2
291	AIL	808	797	7E	A	Male	2	4	2	230	248	18	7.5	7.5	0	24.9	25.8	0.9	22	22	0	1.2	1.19	-0.01	5.1	4.7	-0.4	136	138	2	31.4	28.2	-3.2	7.507	7.57	0.063	40	45	5	81	88	7	26	27	1
2723	AIL	1298	691	8E	E	Male	-5	-3	2		206			5.8		17.9	19.9	2		17			0.9			3.9			109		22.1	23.9	1.8	7.517	7.529	0.012		47			88		19	21	2
2313	AIL	827	1463	4E	B	Male	2	-4	-6	254	262	8	7.8	7.1	-0.7	25.1	21	-4.1	23	21	-2	1.32	1.25	-0.07	4.7	5.5	0.8	140	133	-7	30.4	35.4	5	7.526	7.382	-0.144	37	46	9	78	81	3	26	22	-4
2162	AIL	656	668	8E	C	Male	4	4	0	261	234	-27	7.1	7.5	0.4	26.6	25.5	-1.1	21	22	1	1.24	1.32	0.08	4.9	4.6	-0.3	138	138	0	30.5	27.7	-2.8	7.549	7.572	0.023	41	43	2	84	86	2	28	26	-2
2286	AIL	812	1451	4E	B	Male	4	5	1	242	258	16	7.1	6.8	-0.3	26.1	27.4	1.3	21	20	-1	1.23	1.37	0.14	4.1	4.6	0.5	141	140	-1	29.5	31.6	2.1	7.556	7.546	-0.01	38	43	5	81	85	4	27	28	1
377	AIL	776	773	3F	A	Male	2	5	3	304	253	-51	7.1	7.8	0.7	25.2	27.8	2.6	21	23	2	1.4	1.27	-0.13	4	4.5	0.5	142	138	-4	30.8	32.6	1.8	7.521	7.538	0.017	48	52	4	88	91	3	26	29	3
2130	AIL	655	1283	4E	C	Female	0	2	2	219	236	17	7.1	9.5	2.4	22.7	25.2	2.5	21	28	7	0.93	1.43	0.5	4.4	4.7	0.3	125	132	7	28.8	30	1.2	7.505	7.532	0.027	37	40	3	78	81	3	24	26	2
358	AIL	827	807	3E	A	Male	1	3	2	247	221	-26	7.1	7.1	0	23.8	24.9	1.1	21	21	0	1.31	1.12	-0.19	5.5	4.5	-1	136	130	-6	27.2	28.5	1.3	7.55	7.549	-0.001	52	43	-9	91	86	-5	25	26	1
2257	AIL	790	821	6E	B	Male	4	5	1	249	263	14	6.5	7.1	0.6	26.4	27.4	1	19	21	2	1.39	1.4	0.01	4.6	4.6	0	142	143	1	30.5	33.9	3.4	7.546	7.516	-0.03	42	44	2	84	84	0	27	28	1
385	AIL	776	1472	7A	A	Male	-2	4	6	303	266	-37	8.8	8.2	-0.6	21.9	26.7	4.8	26	24	-2	1.24	1.25	0.01	5.7	5.4	-0.3	137	143	6	32.1	31.7	-0.4	7.441	7.533	0.092	46	44	-2	84	85	1	23	28	5
2325	AIL	827	807	6E	B	Male	2	6	4	234	264	30	6.8	7.1	0.3	24.3	28.2	3.9	20	21	1	1.19	1.43	0.24	4.2	4.9	0.7	134	140	6	26.4	31.8	5.4	7.572	7.555	-0.017	36	43	7	80	85	5	25	29	4
322	AIL	812	825	7E	A	Male	3	1	-2	246	253	7	7.5	8.2	0.7	25.9	25	-0.9	22	24	2	1.22	1.33	0.11	5.6	4.9	-0.7	137	142	5	32	34.7	2.7	7.516	7.466	-0.05	39	41	2	79	79	0	27	26	-1
2197C	AIL	689	679	3B	C	Male	4	-2	-6	253	217	-36	8.5	6.1	-2.4	27.3	20.2	-7.1	25	18	-7	1.17	1.02	-0.15	4.6	4.9	0.3	137	112	-25	33.9	24.3	-9.6	7.513	7.528	0.015	35	49	14	75	90	15	28	21	-7
307	AIL	812	1451	2F	A	Male	5	4	-1	233	242	9	7.8	7.8	0	28.3	26.9	-1.4	23	23	0	1.32	1.11	-0.21	5.2	4.6	-0.6	140	136	-4	35.2	34.4	-0.8	7.514	7.501	-0.013	39	44	5	80	84	4	29	28	-1
2159	AIL	656	652	6E	C	Female	-3	-8	-5	266	169	-97	10.2	6.8	-3.4	21.3	15.6	-5.7	30	20	-10	1.04	0.96	-0.08	3.6	4.1	0.5	124	103	-21	30.1	19.8	-10.3	7.458	7.504	0.046	43	47	4	82	88	6	22	16	-6
2326	AIL	827	807	4D	B	Female	3	1	-2	226	244	18	7.1	7.8	0.7	25.1	24.4	-0.7	21	23	2	1.3	1.37	0.07	4.8	5.5	0.7	142	142	0	28.2	32	3.8	7.557	7.49	-0.067	40	46	6	83	85	2	26	25	-1
341	AIL	827	1463	8D	A	Female	1	4	3	249	232	-17	8.2	8.2	0	25.6	26.5	0.9	24	24	0	1.38	1.38	0	5.6	5.1	-0.5	143	141	-2	38.1	29.2	-8.9	7.435	7.566	0.131	37	45	8	73	88	15	27	27	0
2213	AIL	763	792	7B	B	Male	5	4	-1	245	274	29	6.8	6.8	0	28.3	27.5	-0.8	20	20	0	1.32	1.35	0.03	4.7	5.1	0.4	138	137	-1	36.6	36.2	-0.4	7.496	7.488	-0.008	38	46	8	77	85	8	29	29	0
152	AIL	763	787	8B	A	Male	5	0	-5	249	222	-27	7.8	8.5	0.7	27.5	21.7	-5.8	23	25	2	1.27	1.22	-0.05	5.1	4.9	-0.2	140	138	-2	32.8	22.6	-10.2	7.531	7.591	0.06	43	49	6	84	91	7	28	22	-6
237	AIL	790	835	3F	A	Male	-1	6	7	262	261	-1	6.8	7.5	0.7	22.9	28.7	5.8	20	22	2	1.4	1.35	-0.05	5.2	4.8	-0.4	138	142	4	34	32.9	-1.1	7.436	7.549	0.113	50	43	-7	87	85	-2	24	30	6
2645	AIL	666	1284	8E	E	Male	5	0	-5	242	242	0	8.8	7.8	-1	28.2	22.4	-5.8	26	23	-3	1.47	1.04	-0.43	5.3	4.7	-0.6	142	125	-17	34.4	25.6	-8.8	7.522	7.55	0.028	48	47	-1	88	89	1	29	23	-6
2156	AIL	656	640	7B	C	Male	0	1	1	232	232	0	7.1	10.2	3.1	24.3	24.9	0.6	21	30	9	0.97	1.41	0.44	4.5	4.2	-0.3	125	140	15	38.9	35.2	-3.7	7.403	7.459	0.056	50	36	-14	85	73	-12	25	26	1
2299	AIL	812	799	5E	B	Male	5	1	-4	248	280	32	6.1	6.8	0.7	26.4	24.8	-1.6	18	20	2	1.3	1.29	-0.01	4.5	4.8	0.3	138	139	1	27	33.1	6.1	7.599	7.483	-0.116	36	47	11	80	86	6	27	26	-1
334	AIL	812	1500	3B	A	Male	3	6	3	250	257	7	6.5	7.1	0.6	26	28.5	2.5	19	21	2	1.36	1.42	0.06	4.8	4.3	-0.5	139	142	3	32.7	31.2	-1.5	7.508	7.568	0.06	46	49	3	86	90	4	27	29	2
2314	AIL	827	1463	5A	B	Male	3	0	-3	257	285	28	7.8	6.8	-1	25.4	23.3	-2.1	23	20	-3	1.27	1.35	0.08	5.2	5.3	0.1	137	138	1	28	32.6	4.6	7.566	7.463	-0.103	47	48	1	89	86	-3	26	24	-2
2211	AIL	697	695	7B	C	Male	-4	1	5	232	248	16	7.5	10.2	2.7	21.5	24	2.5	22	30	8	0.91	1.46	0.55	4.3	4.6	0.3	124	144	20	36.4	31.8	-4.6	7.38	7.486	0.106	38	40	2	71	80	9	23	25	2
2193C	AIL	689	1277	8E	C	Female	1	1	0	257	232	-25	9.2	8.5	-0.7	24.9	24	-0.9	27	25	-2	1.22	1.35	0.13	4.6	4.8	0.2	140	138	-2	33.9	28.2	-5.7	7.474	7.538	0.064	37	41	4	75	83	8	26	25	-1
2261	AIL	793	761	3B	B	Male	6	3	-3	254	264	10	6.8	6.8	0	27.8	26	-1.8	20	20	0	1.23	1.29	0.06	4.5	4.9	0.4	139	137	-2	29.8	31.2	1.4	7.578	7.529	-0.049	41	40	-1	85	82	-3	29	27	-2
2258	AIL	790	821	7E	B	Female	4	-4	-8	232	245	13	6.8	7.1	0.3	26	19.1	-6.9	20	21	1	1.23	1.2	-0.03	4.4	6.1	1.7	140	137	-3	29.9	24	-5.9	7.546	7.51	-0.036	43	44	1	85	85	0	27	20	-7
354	AIL	827	1471	1B	A	Male	2	2	0	263	252	-11	7.1	7.1	0	24.4	24.2	-0.2	21	21	0	1.27	1.13	-0.14	4.9	4.8	-0.1	138	137	-1	30.1	28.2	-1.9	7.517	7.54	0.023	38	45	7	79	87	8	25	25	0
211	AIL	767	1491	3D	A	Female	3	7	4	254	236	-18	7.5	7.8	0.3	26.9	28.5	1.6	22	23	1	1.41	1.36	-0.05	5.2	4.9	-0.3	144	140	-4	35.9	28	-7.9	7.482	7.615	0.133	39	41	2	77	86	9	28	29	1
425	AIL	779	802	3F	A	Male	-2	6	8	251	249	-2	6.8	8.2	1.4	23.2	28.9	5.7	20	24	4	1.45	1.33	-0.12	5.1	4.8	-0.3	138	140	2	38.2	33.4	-4.8	7.392	7.546	0.154	44	42	-2	79	84	5	24	30	6
349	AIL	827	1467	2B	A	Female	0	3	3	254	233	-21	7.5	8.2	0.7	23.8	25.3	1.5	22	24	2	1.39	1.24	-0.15	5.2	5.3	0.1	142	138	-4	32	27.2	-4.8	7.479	7.577	0.098	46	47	1	85	89	4	25	26	1
2288	AIL	812	1451	7E	B	Male	2	3	1	224	256	32	7.8	7.1	-0.7	25.1	26.5	1.4	23	21	-2	1.14	1.31	0.17	4.6	4.7	0.1	140	139	-1	29.8	36.2	6.4	7.534	7.473	-0.061	45	40	-5	87	79	-8	26	28	2
280	AIL	808	1466	3B	A	Female	1	3	2	258	253	-5	8.2	8.2	0	24.6	25.4	0.8	24	24	0	1.43	1.37	-0.06	4.6	4.1	-0.5	139	142	3	33	29.3	-3.7	7.48	7.546	0.066	45	51	6	84	91	7	26	26	0
2220	AIL	763	805	5E	B	Female	3	-1	-4	238	254	16	6.8	8.8	2	25.3	23.1	-2.2	20	26	6	1.18	1.37	0.19	4.6	5	0.4	132	142	10	27	34.5	7.5	7.58	7.434	-0.146	45	45	0	88	83	-5	26	24	-2
394	AIL	776	817	3D	A	Male	3	6	3	243	227	-16	7.5	7.5	0	25.5	28.3	2.8	22	22	0	1.09	1.23	0.14	5	4.9	-0.1	137	134	-3	31.7	30.7	-1	7.514	7.572	0.058	43	44	1	84	87	3	26	29	3
2124	AIL	655	637	7B	C	Male	0	-2	-2	240	205	-35	8.5	7.8	-0.7	24.2	21.2	-3	25	23	-2	0.99	1.23	0.24	4.9	4.7	-0.2	126	122	-4	35.2	29.1	-6.1	7.445	7.472	0.027	39	44	5	76	83	7	25	22	-3
139	AIL	1450	1486	2A	A	Female	2	3	1	243	222	-21	7.1	7.5	0.4	25.7	25.9	0.2	21	22	1	1.12	1.33	0.21	4.4	4.7	0.3	135	142	7	33.7	33.8	0.1	7.49	7.493	0.003	43	40	-3	83	80	-3	27	27	0
282	AIL	808	1466	2D	A	Female	0	5	5	245	236	-9	7.8	9.2	1.4	23.3	27	3.7	23	27	4	1.14	1.3	0.16	5.2	4.8	-0.4	134	143	9	30.4	30.1	-0.3	7.493	7.56	0.067	37	47	10	77	89	12	24	28	4
2282	AIL	808	797	5E	B	Male	5	5	0	238	247	9	6.8	6.5	-0.3	27.2	27.5	0.3	20	19	-1	1.33	1.29	-0.04	4.4	4.5	0.1	139	140	1	29.7	31	1.3	7.571	7.556	-0.015	42	44	2	85	87	2	28	28	0
2196	AIL	689	1277	7E	C	Female	4	1	-3	232	238	6	6.8	8.5	1.7	26	24.1	-1.9	20	25	5	1.06	1.37	0.31	4.8	5.2	0.4	132	144	12	28.8	32	3.2	7.563	7.485	-0.078	44	37	-7	86	76	-10	27	25	-2
177	AIL	763	833	2A	A	Female	5	5	0	267	245	-22	7.1	8.5	1.4	28.1	27	-1.1	21	25	4	1.35	1.36	0.01	4.5	5.4	0.9	141	143	2	34.7	30.7	-4	7.517	7.552	0.035	39	40	1	80	83	3	29	28	-1
2372	AIL	779	820	3A	B	Male	-3	1	4	222	243	21	6.8	7.1	0.3	21.7	24.4	2.7	20	21	1	1.26	1.34	0.08	4.6	4.6	0	132	138	6	36.9	34.1	-2.8	7.378	7.463	0.085	47	41	-6	82	79	-3	23	25	2
241	AIL	790	835	7F	A	Female	3	-1	-4	266	252	-14	7.8	8.2	0.4	24.7	22.7	-2	23	24	1	1.22	1.38	0.16	4.8	4.9	0.1	140	140	0	26.7	33.5	6.8	7.574	7.44	-0.134	45	47	2	88	84	-4	25	24	-1
251	AIL	793	778	3A	A	Male	-2	5	7	268	239	-29	7.5	7.8	0.3	22.8	26.8	4	22	23	1	1.41	0.99	-0.42	4.5	4.5	0	139	130	-9	35.6	27.6	-8	7.414	7.595	0.181	53	39	-14	88	84	-4	24	28	4
2233	AIL	767	1474	4D	B	Female	0	-1	-1	230	239	9	6.5	7.5	1	22.8	23.2	0.4	19	22	3	1.22	1.38	0.16	4.7	5	0.3	141	143	2	28.9	33.1	4.2	7.504	7.453	-0.051	40	42	2	81	80	-1	24	24	0
2135	AIL	655	703	8E	C	Male	2	3	1	266	220	-46	8.8	7.5	-1.3	25.2	25.4	0.2	26	22	-4	1.35	1.35	0	4.9	4.8	-0.1	140	133	-7	33	27.9	-5.1	7.49	7.566	0.076	42	41	-1	82	85	3	26	26	0
2317	AIL	827	1467	4D	B	Female	1	3	2	252	241	-11	8.5	8.2	-0.3	24.6	25.7	1.1	25	24	-1	1.21	1.42	0.21	4.7	4.8	0.1	143	144	1	32.4	32.1	-0.3	7.488	7.511	0.023	44	43	-1	84	84	0	26	27	1
117	AIL	1450	774	3E	A	Male	5	6	1	257	239	-18	7.5	9.2	1.7	27.2	28.4	1.2	22	27	5	1.4	1.28	-0.12	4.2	5.3	1.1	137	135	-2	32.2	32	-0.2	7.535	7.557	0.022	41	34	-7	83	75	-8	28	29	1
2202C	AIL	689	663	6E	C	Male	-1	-1	0	242	210	-32	13.6	7.8	-5.8	23.4	21.6	-1.8	40	23	-17	1.23	1.15	-0.08	4	4.6	0.6	133	123	-10	34	27.4	-6.6	7.446	7.505	0.059	32	46	14	66	87	21	24	22	-2
2301	AIL	812	825	6D	B	Male	2	3	1	233	257	24	7.5	7.1	-0.4	24.7	25.7	1	22	21	-1	1.41	1.33	-0.08	4.5	5.3	0.8	142	140	-2	31.3	32.5	1.2	7.506	7.506	0	49	49	0	88	88	0	26	27	1
2194	AIL	1450	1465	3B	B	Female	1	-4	-5	250	241	-9	7.8	7.8	0	24.5	20.3	-4.2	23	23	0	1.4	1.3	-0.1	4.9	6.2	1.3	140	140	0	31.5	31.3	-0.2	7.5	7.419	-0.081	39	40	1	80	77	-3	25	21	-4
346	AIL	827	1467	8B	A	Male	1	7	6	250	224	-26	7.8	7.5	-0.3	24.5	28.6	4.1	23	22	-1	1.02	1.15	0.13	4.4	4.7	0.3	129	134	5	32.3	29.7	-2.6	7.488	7.592	0.104	49	44	-5	87	88	1	25	29	4
181	AIL	763	833	7B	A	Female	5	6	1	284	249	-35	8.2	8.5	0.3	27.5	28.5	1	24	25	1	1.35	1.27	-0.08	5	5.1	0.1	139	141	2	34.1	32.7	-1.4	7.514	7.549	0.035	41	40	-1	82	82	0	28	29	1
144	AIL	1450	1490	3C	A	Male	2	4	2	259	237	-22	7.1	7.1	0	26.4	25.8	-0.6	21	21	0	1.34	1.17	-0.17	5.2	5.5	0.3	141	134	-7	38.7	28.5	-10.2	7.441	7.565	0.124	41	46	5	78	88	10	28	27	-1
2155	AIL	656	640	4E	C	Male	1	1	0	224	229	5	7.5	8.2	0.7	23.8	24.4	0.6	22	24	2	0.84	1.32	0.48	4.1	4.7	0.6	119	130	11	28.7	31.2	2.5	7.527	7.502	-0.025	38	41	3	80	82	2	25	25	0
350	AIL	827	1467	7D	A	Female	1	4	3	240	250	10	8.8	7.8	-1	24.4	26.3	1.9	26	23	-3	1.32	1.37	0.05	5.3	5.3	0	140	141	1	31.5	31.7	0.2	7.496	7.527	0.031	40	40	0	80	81	1	25	27	2
201	AIL	767	1468	2F	A	Female	3	6	3	239	232	-7	7.5	7.8	0.3	25.8	28.9	3.1	22	23	1	1.25	1.37	0.12	5.2	4.3	-0.9	140	142	2	33.1	33.8	0.7	7.501	7.54	0.039	45	44	-1	85	86	1	27	30	3
186	AIL	767	757	2C	A	Female	2	4	2	276	243	-33	7.8	8.5	0.7	25.2	26.1	0.9	23	25	2	1.33	1.15	-0.18	4.2	5	0.8	139	136	-3	31.4	30.3	-1.1	7.512	7.543	0.031	41	44	3	82	86	4	26	27	1
2210	AIL	763	787	7A	B	Female	0	2	2	251	253	2	7.8	7.5	-0.3	23.9	26.1	2.2	23	22	-1	1.45	1.44	-0.01	5.5	5.1	-0.4	143	144	1	32.3	37.4	5.1	7.477	7.451	-0.026	47	46	-1	86	84	-2	25	27	2
367	AIL	827	815	2F	A	Male	-3	9	12	197	244	47	6.5	7.8	1.3	20.4	31.1	10.7	19	23	4	0.84	1.35	0.51	5.5	5.2	-0.3	123	144	21	26.3	34.8	8.5	7.497	7.558	0.061	48	43	-5	88	85	-3	21	32	11
216	AIL	790	1449	2B	A	Female	2	2	0	250	242	-8	8.8	8.5	-0.3	25.8	25.9	0.1	26	25	-1	1.34	1.37	0.03	4.4	5.1	0.7	141	141	0	33.9	35	1.1	7.489	7.477	-0.012	40	44	4	80	83	3	27	27	0
2207	AIL	1450	1490	3B	B	Male	0	-1	-1	236	248	12	6.5	7.5	1	23.2	22.9	-0.3	19	22	3	1	1.21	0.21	4.2	4.9	0.7	130	137	7	29.7	33.8	4.1	7.502	7.438	-0.064	42	43	1	83	81	-2	24	24	0
2292	AIL	812	772	3E	B	Female	1	0	-1	228	258	30	6.8	8.2	1.4	22.4	23.2	0.8	20	24	4	1.21	1.37	0.16	5	4.3	-0.7	137	141	4	21.9	30.4	8.5	7.619	7.491	-0.128	48	47	-1	91	87	-4	23	24	1
165	AIL	763	794	8E	A	Male	2	7	5	271	271	0	8.8	7.5	-1.3	26.2	28.7	2.5	26	22	-4	1.32	1.36	0.04	4.9	4.6	-0.3	141	142	1	36.6	29.9	-6.7	7.463	7.59	0.127	47	43	-4	85	87	2	27	30	3
389	AIL	776	809	3B	A	Male	2	1	-1	275	254	-21	6.8	8.2	1.4	25	25.5	0.5	20	24	4	1.21	1.39	0.18	5	5	0	136	139	3	30.2	38	7.8	7.526	7.434	-0.092	43	64	21	85	93	8	26	27	1
2218	AIL	763	805	3A	B	Male	2	5	3	253	274	21	6.8	8.2	1.4	25.9	27.2	1.3	20	24	4	1.29	1.39	0.1	4.9	5.1	0.2	138	142	4	35.2	30.4	-4.8	7.474	7.56	0.086	42	41	-1	81	84	3	27	28	1
2300	AIL	812	799	4E	B	Male	0	6	6	300	275	-25	7.1	6.5	-0.6	23.2	28.1	4.9	21	19	-2	1.32	1.21	-0.11	3.8	4.4	0.6	141	138	-3	29.2	32.2	3	7.509	7.549	0.04	39	45	6	80	87	7	24	29	5
2267	AIL	793	822	4E	B	Male	2	3	1	258	250	-8	7.1	7.8	0.7	24.5	26.2	1.7	21	23	2	1.25	1.34	0.09	3.8	5	1.2	142	143	1	27.6	32.4	4.8	7.556	7.516	-0.04	39	42	3	82	83	1	25	27	2
304	AIL	812	1451	3D	A	Male	6	8	2	255	232	-23	6.8	7.8	1	29	30.3	1.3	20	23	3	1.28	1.4	0.12	5.5	5	-0.5	139	139	0	33.8	34	0.2	7.541	7.559	0.018	41	41	0	83	83	0	30	31	1
2204	AIL	1450	1486	4E	B	Male	3	5	2	244	251	7	7.1	7.5	0.4	25.7	26.8	1.1	21	22	1	1.23	1.38	0.15	4.3	4.5	0.2	141	140	-1	29.4	30.2	0.8	7.549	7.557	0.008	40	46	6	83	88	5	27	28	1
2655	AIL	656	640	4E	E	Female	-1	-5	-4	219	239	20	7.5	8.5	1	22.9	20.4	-2.5	22	25	3	1.4	1.02	-0.38	4.7	6.9	2.2	130	133	3	31.4	36.3	4.9	7.469	7.358	-0.111	51	44	-7	88	79	-9	24	22	-2
2371	AIL	779	820	5E	B	Male	2	1	-1	260	269	9	7.5	7.5	0	24.7	24.6	-0.1	22	22	0	1.37	1.26	-0.11	5.1	5.4	0.3	143	140	-3	29.8	35.1	5.3	7.527	7.454	-0.073	41	40	-1	82	79	-3	26	26	0
328	AIL	812	1500	7F	A	Male	2	1	-1	252	233	-19	8.2	8.5	0.3	24.9	23.7	-1.2	24	25	1	1.18	1.19	0.01	4.8	4.3	-0.5	137	137	0	29.9	27.5	-2.4	7.527	7.543	0.016	42	42	0	84	84	0	26	25	-1
332	AIL	812	1500	7B	A	Male	5	6	1	247	251	4	8.2	7.1	-1.1	27.3	28.3	1	24	21	-3	1.19	1.28	0.09	5.2	5.2	0	135	140	5	29.9	30.3	0.4	7.568	7.578	0.01	35	45	10	78	88	10	28	29	1
123	AIL	1450	1465	3C	A	Male	-1	7	8	273	242	-31	6.8	7.8	1	22.9	29.2	6.3	20	23	3	1.2	1.31	0.11	4.5	4.8	0.3	138	143	5	32.6	33.4	0.8	7.455	7.549	0.094	44	41	-3	83	83	0	24	30	6
2648	AIL	666	693	3B	E	Male	2	-3	-5	235	223	-12	6.5	7.5	1	24.5	20.3	-4.2	19	22	3	1.26	1.13	-0.13	5.1	4.4	-0.7	129	126	-3	26.9	26.8	-0.1	7.567	7.487	-0.08	47	43	-4	89	83	-6	25	21	-4
335	AIL	808	781	2A	A	Female	3	5	2	277	238	-39	7.8	7.8	0	25.8	26.9	1.1	23	23	0	1.25	1.36	0.11	5.9	5.2	-0.7	139	139	0	32	30.1	-1.9	7.516	7.56	0.044	48	48	0	88	89	1	27	28	1
2369	AIL	779	802	4E	B	Female	3	2	-1	258	241	-17	6.8	7.5	0.7	25.1	22.5	-2.6	20	22	2	1.33	1.16	-0.17	4.4	5.5	1.1	142	138	-4	29.2	18.7	-10.5	7.542	7.687	0.145	40	43	3	82	90	8	26	23	-3
2212	AIL	763	792	4D	B	Female	3	4	1	246	268	22	7.5	8.5	1	26	26.9	0.9	22	25	3	1.1	1.35	0.25	4.1	4.4	0.3	134	141	7	33.5	33.8	0.3	7.498	7.51	0.012	42	49	7	82	88	6	27	28	1
2192	AIL	1450	774	6D	B	Female	3	2	-1	254	248	-6	7.5	7.8	0.3	26.1	25.4	-0.7	22	23	1	1.27	1.33	0.06	4.9	4.9	0	136	139	3	31.9	32.1	0.2	7.522	7.506	-0.016	44	45	1	85	85	0	27	26	-1
417	AIL	779	1481	7D	A	Male	4	7	3	243	256	13	7.8	7.5	-0.3	27	28.8	1.8	23	22	-1	1.32	1.36	0.04	5	4.8	-0.2	140	142	2	31.7	28.4	-3.3	7.537	7.615	0.078	44	42	-2	86	87	1	28	30	2
2221C	AIL	1298	691	6E	C	Male	2	3	1	254	240	-14	9.5	8.2	-1.3	25.7	25.7	0	28	24	-4	0.98	1.34	0.36	4.2	5.3	1.1	130	136	6	37.6	30.9	-6.7	7.444	7.527	0.083	41	39	-2	78	81	3	27	27	0
2694	AIL	689	1277	8E	E	Female	-2	2	4	229	220	-9	8.2	7.5	-0.7	21.4	25.2	3.8	24	22	-2	1.23	1.16	-0.07	4.5	4.1	-0.4	127	129	2	27.4	31	3.6	7.501	7.519	0.018	42	46	4	83	87	4	22	26	4
393	AIL	776	817	2C	A	Male	3	4	1	264	237	-27	6.8	8.2	1.4	26.9	26.7	-0.2	20	24	4	1.31	1.28	-0.03	5	4.5	-0.5	138	141	3	37.9	30.6	-7.3	7.458	7.549	0.091	42	42	0	80	85	5	28	28	0
299	AIL	808	1498	7D	A	Male	6	6	0	261	265	4	7.5	7.8	0.3	27.7	27.8	0.1	22	23	1	1.34	1.3	-0.04	4.7	5.2	0.5	139	136	-3	30.5	30.7	0.2	7.567	7.565	-0.002	44	42	-2	87	85	-2	29	29	0
2356	AIL	779	786	6E	B	Female	2	1	-1	232	236	4	8.8	8.8	0	24.2	24.2	0	26	26	0	1.37	1.22	-0.15	4.5	5	0.5	143	142	-1	28.2	33.3	5.1	7.541	7.47	-0.071	40	39	-1	83	77	-6	25	25	0
2197	AIL	1450	789	5A	B	Female	-1	2	3	246	222	-24	7.1	7.8	0.7	22.8	24.7	1.9	21	23	2	1.33	1.29	-0.04	4.6	5	0.4	139	139	0	31.8	31.2	-0.6	7.465	7.506	0.041	48	37	-11	87	77	-10	24	26	2
135	AIL	1450	1486	6B	A	Male	3	17	14	238	216	-22	7.5	9.5	2	27.1	38.1	11	22	28	6	1.15	1.24	0.09	4.4	4.9	0.5	135	129	-6	36.8	34.7	-2.1	7.475	7.648	0.173	42	47	5	81	90	9	28	39	11
353	AIL	827	1471	2B	A	Male	1	7	6	261	256	-5	7.1	7.8	0.7	23.3	30	6.7	21	23	2	1.4	1.45	0.05	5.1	4.7	-0.4	141	143	2	26.6	35.5	8.9	7.551	7.536	-0.015	48	40	-8	89	81	-8	24	31	7
210	AIL	767	1491	3C	A	Male	-1	3	4	282	253	-29	7.1	7.5	0.4	23	27.5	4.5	21	22	1	1.34	1.27	-0.07	5	6	1	139	138	-1	34.6	40.5	5.9	7.43	7.44	0.01	44	37	-7	81	73	-8	24	29	5
2201	AIL	1450	1482	6E	B	Male	2	5	3	243	275	32	8.2	8.2	0	25.7	28.8	3.1	24	24	0	1.33	1.41	0.08	5.2	5.2	0	143	142	-1	34.8	38.1	3.3	7.478	7.487	0.009	44	42	-2	83	81	-2	27	30	3
257	AIL	793	822	7D	A	Male	2	6	4	260	258	-2	7.5	7.5	0	25.6	27	1.4	22	22	0	1.34	1.31	-0.03	5.2	4.5	-0.7	137	139	2	34	27.4	-6.6	7.485	7.603	0.118	47	48	1	86	90	4	27	28	1
407	AIL	779	786	3A	A	Male	-1	7	8	290	264	-26	7.1	8.2	1.1	22.9	29.5	6.6	21	24	3	1.07	1.34	0.27	3.7	5	1.3	129	140	11	31.1	31.9	0.8	7.475	7.573	0.098	41	44	3	81	87	6	24	30	6
2684	AIL	686	694	7D	E	Male	-3	1	4	218	244	26	6.5	6.1	-0.4	20.8	23.2	2.4	19	18	-1	0.95	1.1	0.15	4.5	4	-0.5	108	127	19	28.7	27.2	-1.5	7.467	7.538	0.071	43	46	3	82	87	5	22	24	2
2642	AIL	666	638	7E	E	Female	4	-3	-7	274	223	-51	8.2	7.5	-0.7	26.7	20.4	-6.3	24	22	-2	1.42	1.04	-0.38	5.6	4.6	-1	136	121	-15	31.7	27.2	-4.5	7.535	7.485	-0.05	43	46	3	85	86	1	28	21	-7
2216C	AIL	697	1296	8E	C	Female	-7	0	7	194	210	16	6.1	8.5	2.4	17.7	22.6	4.9	18	25	7	0.56	1.3	0.74	4.2	4.6	0.4	104	134	30	30.4	26.1	-4.3	7.374	7.545	0.171	39	44	5	73	86	13	19	23	4
315	AIL	812	772	1B	A	Male	3	4	1	242	262	20	6.1	7.5	1.4	25.7	25.8	0.1	18	22	4	1.14	1.28	0.14	4.6	5.2	0.6	134	140	6	29.8	28.3	-1.5	7.544	7.567	0.023	44	49	5	86	90	4	27	27	0
276	AIL	808	781	3C	A	Female	3	6	3	263	253	-10	7.1	8.8	1.7	25.3	28.5	3.2	21	26	5	1.22	1.43	0.21	5.5	5	-0.5	137	142	5	28.6	32.7	4.1	7.556	7.548	-0.008	53	46	-7	92	87	-5	26	30	4
2334	AIL	776	1453	6D	B	Male	5	3	-2	234	253	19	7.5	8.2	0.7	27.9	26.1	-1.8	22	24	2	1.32	1.28	-0.04	4.7	4.8	0.1	141	140	-1	32.5	33.1	0.6	7.541	7.505	-0.036	48	51	3	89	89	0	29	27	-2
172	AIL	763	805	3E	A	Male	-1	5	6	226	251	25	6.5	8.2	1.7	22.5	27.8	5.3	19	24	5	1.23	1.46	0.23	5.1	5.3	0.2	137	145	8	32.2	32.6	0.4	7.452	7.538	0.086	53	46	-7	89	87	-2	23	29	6
2365	AIL	779	1481	6D	B	Female	6	4	-2	261	242	-19	6.8	7.8	1	27.6	26.3	-1.3	20	23	3	1.3	1.29	-0.01	4.5	4.7	0.2	142	139	-3	29.1	30.5	1.4	7.584	7.543	-0.041	48	42	-6	90	84	-6	28	27	-1
2230	AIL	767	757	3E	B	Male	0	3	3	248	246	-2	8.2	7.8	-0.4	24.1	27.1	3	24	23	-1	1.22	1.32	0.1	5.3	4.6	-0.7	138	139	1	34.2	36.9	2.7	7.456	7.474	0.018	42	42	0	80	81	1	25	28	3
2330	AIL	827	815	7B	B	Male	5	6	1	251	270	19	7.5	6.8	-0.7	27.4	28	0.6	22	20	-2	1.26	1.23	-0.03	4.7	4.8	0.1	136	139	3	31.2	31.5	0.3	7.552	7.558	0.006	38	43	5	81	85	4	28	29	1
2285	AIL	812	1451	3A	B	Female	6	1	-5	255	252	-3	7.1	7.5	0.4	28	24.8	-3.2	21	22	1	1.43	1.24	-0.19	5	5.2	0.2	141	135	-6	31.4	35.5	4.1	7.559	7.453	-0.106	45	46	1	87	84	-3	29	26	-3
147	AIL	763	787	2A	A	Male	0	8	8	243	245	2	7.8	7.5	-0.3	25	30.2	5.2	23	22	-1	1.42	1.39	-0.03	5.1	5.3	0.2	140	142	2	39.8	32.4	-7.4	7.405	7.578	0.173	49	38	-11	84	82	-2	26	31	5
212	AIL	767	1491	8C	A	Female	4	4	0	245	231	-14	7.1	7.8	0.7	25	26	1	21	23	2	1.24	1.11	-0.13	5.4	4.5	-0.9	138	138	0	23.3	27.6	4.3	7.638	7.582	-0.056	38	47	9	84	90	6	26	27	1
2227	AIL	763	833	3B	B	Male	4	1	-3	270	262	-8	7.8	7.8	0	27	23.6	-3.4	23	23	0	1.39	1.2	-0.19	4.5	5.1	0.6	138	136	-2	34.8	27.9	-6.9	7.497	7.535	0.038	36	44	8	75	86	11	28	24	-4
191	AIL	767	768	8E	A	Male	1	5	4	247	244	-3	7.8	7.8	0	25	26.9	1.9	23	23	0	1.3	1.14	-0.16	4.4	4.4	0	139	135	-4	37.3	29.1	-8.2	7.434	7.574	0.14	47	44	-3	84	87	3	26	28	2
2640	AIL	655	705	7B	E	Male	4	4	0	242	280	38	9.5	8.5	-1	26.8	26.8	0	28	25	-3	1.25	1.38	0.13	4.8	4.3	-0.5	125	137	12	31.9	34	2.1	7.532	7.504	-0.028	46	45	-1	87	85	-2	28	28	0
426	AIL	779	802	7F	A	Female	2	1	-1	256	243	-13	7.8	8.8	1	24.4	24.4	0	23	26	3	1.22	1.23	0.01	4.9	4.9	0	138	139	1	28.8	31.4	2.6	7.537	7.499	-0.038	43	37	-6	85	77	-8	25	25	0
406	AIL	779	786	7A	A	Male	2	5	3	278	241	-37	7.5	7.1	-0.4	25.1	27.3	2.2	22	21	-1	1.22	1.2	-0.02	4.6	4.6	0	139	137	-2	32.2	31.9	-0.3	7.5	7.54	0.04	40	41	1	80	83	3	26	28	2
380	AIL	776	1464	3A	A	Male	-1	5	6	269	249	-20	8.2	8.2	0	23.7	27.8	4.1	24	24	0	1.36	1.44	0.08	4.7	5.1	0.4	140	142	2	37.6	33.4	-4.2	7.407	7.527	0.12	41	43	2	77	84	7	25	29	4
330	AIL	812	1500	8B	A	Male	0	5	5	251	255	4	7.1	6.5	-0.6	23.4	26.6	3.2	21	19	-2	1.25	1.21	-0.04	5.2	4.4	-0.8	138	138	0	32	28	-4	7.472	7.586	0.114	43	39	-4	83	83	0	24	27	3
265	AIL	793	836	3F	A	Female	-2	4	6	256	238	-18	7.1	6.8	-0.3	23	26.5	3.5	21	20	-1	1.25	1.03	-0.22	4.9	4.3	-0.6	138	131	-7	36.6	31.5	-5.1	7.406	7.534	0.128	42	46	4	78	87	9	24	27	3
383	AIL	776	1472	6B	A	Male	1	21	20	251	235	-16	7.8	10.2	2.4	23.8	41.9	18.1	23	30	7	1.05	1.28	0.23	5	5.4	0.4	132	133	1	28.9	39.4	10.5	7.523	7.634	0.111	46	47	1	87	90	3	25	43	18
2290	AIL	812	1451	6D	B	Female	5	4	-1	248	243	-5	7.1	7.5	0.4	27.3	26.9	-0.4	21	22	1	1.44	1.42	-0.02	5.2	5.7	0.5	143	139	-4	29.4	31.6	2.2	7.575	7.538	-0.037	46	47	1	89	88	-1	28	28	0
2368	AIL	779	1481	6E	B	Male	3	0	-3	235	250	15	7.1	7.8	0.7	25.7	21.3	-4.4	21	23	2	1.44	1.19	-0.25	4.7	5.4	0.7	140	139	-1	28.9	21.1	-7.8	7.557	7.612	0.055	41	47	6	84	91	7	27	22	-5
2709	AIL	697	690	6E	E	Female	4	2	-2	246	217	-29	8.2	7.8	-0.4	26.5	25	-1.5	24	23	-1	1.47	1.04	-0.43	6.3	4.3	-2	136	121	-15	31.1	32.8	1.7	7.538	7.49	-0.048	48	43	-5	89	83	-6	27	26	-1
387	AIL	776	1472	2B	A	Female	1	6	5	245	230	-15	8.2	8.2	0	23.6	27.4	3.8	24	24	0	1.22	1.28	0.06	4.7	5	0.3	136	139	3	28.4	28.3	-0.1	7.528	7.594	0.066	44	44	0	86	87	1	24	28	4
2210C	AIL	697	690	6E	C	Female	-1	-4	-3	269	212	-57	8.2	6.8	-1.4	22.8	20.1	-2.7	24	20	-4	1.34	1.23	-0.11	5.3	4.8	-0.5	142	123	-19	33.9	28.4	-5.5	7.436	7.459	0.023	43	40	-3	81	79	-2	24	21	-3
2296	AIL	812	772	3A	B	Male	5	3	-2	255	257	2	6.8	6.5	-0.3	27.3	25.1	-2.2	20	19	-1	1.37	1.26	-0.11	4.7	4.7	0	139	136	-3	29.6	28.4	-1.2	7.572	7.555	-0.017	41	42	1	85	85	0	28	26	-2
392	AIL	776	817	3C	A	Male	1	9	8	264	236	-28	6.5	7.5	1	24.7	31.4	6.7	19	22	3	1.3	1.41	0.11	4.8	4.8	0	134	141	7	34.9	36.1	1.2	7.458	7.547	0.089	44	42	-2	83	84	1	26	32	6
126	AIL	1450	1482	6B	A	Female	1	9	8	243	235	-8	7.8	7.8	0	23.8	30.3	6.5	23	23	0	1.23	1.09	-0.14	4.4	4.7	0.3	137	124	-13	29.9	29.9	0	7.509	7.613	0.104	45	49	4	86	91	5	25	31	6
140	AIL	1450	1490	2F	A	Female	0	2	2	249	230	-19	7.8	8.5	0.7	24.1	24.9	0.8	23	25	2	1.27	1.33	0.06	5.1	4.8	-0.3	140	141	1	34.3	32.8	-1.5	7.455	7.489	0.034	43	39	-4	82	78	-4	25	26	1
2226	AIL	763	833	6E	B	Female	3	0	-3	249	261	12	7.8	8.2	0.4	25.1	23.3	-1.8	23	24	1	1.43	1.41	-0.02	4.8	4.4	-0.4	142	141	-1	29.4	30.8	1.4	7.539	7.487	-0.052	41	47	6	83	87	4	26	24	-2
429	AIL	779	820	1B	A	Female	-5	1	6	223	244	21	7.5	7.8	0.3	20.3	24.8	4.5	22	23	1	0.85	1.2	0.35	7	6.1	-0.9	126	139	13	32.9	33.3	0.4	7.398	7.479	0.081	53	42	-11	87	81	-6	21	26	5
303	AIL	808	1498	2C	A	Male	3	5	2	270	239	-31	7.1	7.1	0	25.9	27.7	1.8	21	21	0	1.3	1.1	-0.2	5	4.6	-0.4	138	135	-3	30.4	31.2	0.8	7.54	7.557	0.017	36	39	3	77	82	5	27	29	2
2343	AIL	776	1472	7B	B	Female	4	1	-3	248	232	-16	6.8	7.8	1	26	23.1	-2.9	20	23	3	1.31	1.03	-0.28	5	4.8	-0.2	138	135	-3	29	24.6	-4.4	7.561	7.581	0.02	41	43	2	84	87	3	27	24	-3
2659	AIL	656	652	6E	E	Male	4	-3	-7	242	230	-12	8.2	7.1	-1.1	26	20.8	-5.2	24	21	-3	1.39	1.16	-0.23	5.1	4.8	-0.3	141	136	-5	29.2	27.7	-1.5	7.558	7.484	-0.074	44	43	-1	86	84	-2	27	22	-5
399	AIL	779	765	3E	A	Female	0	1	1	250	227	-23	7.5	7.8	0.3	22.9	24.3	1.4	22	23	1	1.14	0.97	-0.17	4.8	4.9	0.1	136	124	-12	28.7	30.7	2	7.51	7.507	-0.003	49	43	-6	88	84	-4	24	25	1
2200	AIL	1450	1482	3B	B	Male	4	1	-3	253	254	1	7.5	7.8	0.3	27.3	25.4	-1.9	22	23	1	1.4	1.32	-0.08	4.7	5.6	0.9	143	140	-3	34.8	36.5	1.7	7.502	7.451	-0.051	37	42	5	76	80	4	28	27	-1
264	AIL	793	836	2D	A	Female	1	9	8	257	250	-7	8.2	7.8	-0.4	23.3	30.8	7.5	24	23	-1	1.2	1.42	0.22	4.5	4.4	-0.1	135	141	6	26.9	33.9	7	7.545	7.566	0.021	45	48	3	87	89	2	24	32	8
218	AIL	790	1459	3B	A	Male	-2	5	7	267	261	-6	6.5	7.1	0.6	22.4	27.7	5.3	19	21	2	1.29	1.47	0.18	5.3	4.8	-0.5	137	141	4	32	32.8	0.8	7.453	7.535	0.082	41	45	4	80	86	6	23	29	6
422	AIL	779	1481	2E	A	Female	0	4	4	250	228	-22	7.8	8.2	0.4	22.9	27	4.1	23	24	1	1.34	1.34	0	5	4.9	-0.1	141	143	2	29.1	31.7	2.6	7.504	7.539	0.035	43	40	-3	84	82	-2	24	28	4
2335	AIL	776	773	3E	B	Male	3	3	0	264	266	2	7.1	7.5	0.4	26	26	0	21	22	1	1.28	1.26	-0.02	4.8	5	0.2	135	136	1	32.9	34.1	1.2	7.505	7.489	-0.016	44	47	3	84	86	2	27	27	0
308	AIL	812	1451	2B	A	Male	1	8	7	309	259	-50	7.8	6.8	-1	24.2	29.7	5.5	23	20	-3	1.23	1.27	0.04	4.4	4.8	0.4	137	141	4	31.2	31	-0.2	7.498	7.589	0.091	45	42	-3	86	86	0	25	31	6
2205C	AIL	689	663	8E	C	Female	4	-3	-7	238	226	-12	8.2	9.2	1	26.4	21.4	-5	24	27	3	1.35	1.39	0.04	5.2	4.8	-0.4	137	138	1	30.5	32.1	1.6	7.546	7.432	-0.114	41	38	-3	84	74	-10	27	22	-5
351	AIL	827	1471	8E	A	Female	4	5	1	244	234	-10	6.8	6.1	-0.7	26	26.6	0.6	20	18	-2	1.22	1.11	-0.11	4.1	4.1	0	137	129	-8	30	28.1	-1.9	7.545	7.585	0.04	41	48	7	83	90	7	27	27	0
2336	AIL	776	773	3B	B	Male	4	1	-3	238	246	8	6.5	6.5	0	26.5	25.1	-1.4	19	19	0	1.29	1.3	0.01	5.1	4.9	-0.2	139	141	2	33.1	35.8	2.7	7.511	7.455	-0.056	39	43	4	79	82	3	28	26	-2
378	AIL	776	1464	7F	A	Male	4	2	-2	246	231	-15	8.2	8.2	0	26.9	24.9	-2	24	24	0	1.09	1.27	0.18	5.4	4.7	-0.7	132	138	6	34.2	29.2	-5	7.504	7.538	0.034	40	48	8	80	89	9	28	26	-2
369	AIL	776	1453	8D	A	Female	3	5	2	259	262	3	8.2	9.2	1	26.7	28.5	1.8	24	27	3	1.27	1.29	0.02	5.7	5	-0.7	138	139	1	34.8	36.7	1.9	7.493	7.499	0.006	43	49	6	83	88	5	28	30	2
2151	AIL	666	659	3B	C	Male	-3			231			5.8			20.4			17			0.66			4.1			112			27.1			7.485			42			82			21
2680	AIL	686	674	7B	E	Male	6	2	-4	252	246	-6	7.8	9.9	2.1	28.2	24.6	-3.6	23	29	6	1.4	1.27	-0.13	5.7	4.8	-0.9	133	139	6	32.9	30.5	-2.4	7.541	7.514	-0.027	45	41	-4	86	82	-4	29	25	-4
2338	AIL	776	1464	3A	B	Female	-2	2	4	235	256	21	7.1	7.8	0.7	21.8	24.5	2.7	21	23	2	1.14	1.22	0.08	5.6	4.8	-0.8	133	134	1	32	28.3	-3.7	7.442	7.546	0.104	40	47	7	77	88	11	23	25	2
252	AIL	793	778	3F	A	Male	5	9	4	282	229	-53	7.1	7.8	0.7	27	31.5	4.5	21	23	2	1.25	1.33	0.08	4.2	4.9	0.7	139	141	2	31.1	35.6	4.5	7.547	7.555	0.008	45	41	-4	87	83	-4	28	33	5
2222	AIL	763	1487	6D	B	Male	0	3	3	245	265	20	7.5	8.2	0.7	24.1	26.2	2.1	22	24	2	1.27	1.45	0.18	4.4	5.1	0.7	135	141	6	33.4	33.4	0	7.465	7.502	0.037	41	46	5	80	86	6	25	27	2
162	AIL	763	794	7D	A	Male	5	5	0	266	247	-19	7.1	7.1	0	28.5	27.4	-1.1	21	21	0	1.36	1.25	-0.11	4.5	4.5	0	140	134	-6	38.4	30.9	-7.5	7.478	7.556	0.078	43	47	4	82	88	6	30	28	-2
247	AIL	793	761	1B	A	Female	-2	5	7	251	244	-7	6.8	6.8	0	22.2	26.3	4.1	20	20	0	1.25	1.18	-0.07	5.1	5.1	0	139	136	-3	33	25.2	-7.8	7.435	7.626	0.191	48	51	3	85	92	7	23	27	4
2315	AIL	827	1463	3B	B	Male	3	2	-1	266	246	-20	7.1	8.5	1.4	25.4	25	-0.4	21	25	4	1.27	1.32	0.05	4.3	4.9	0.6	139	140	1	30.8	32.2	1.4	7.524	7.498	-0.026	43	45	2	85	85	0	26	26	0
187	AIL	767	757	7D	A	Male	6	0	-6	262	254	-8	7.8	7.5	-0.3	28.7	23.9	-4.8	23	22	-1	1.29	1.17	-0.12	4.5	6.1	1.6	139	135	-4	33.5	35.2	1.7	7.54	7.44	-0.1	43	47	4	85	85	0	30	25	-5
141	AIL	1450	1490	7E	A	Male	6	4	-2	250	232	-18	7.1	8.2	1.1	28.3	26.5	-1.8	21	24	3	1.05	1.23	0.18	5.5	5	-0.5	134	136	2	31.6	31.8	0.2	7.559	7.528	-0.031	40	34	-6	83	73	-10	29	27	-2
142	AIL	1450	1490	2B	A	Female	2	2	0	250	237	-13	8.8	8.8	0	25.4	25.3	-0.1	26	26	0	1.31	1.27	-0.04	5	4.9	-0.1	141	140	-1	31.3	30.5	-0.8	7.516	7.526	0.01	46	43	-3	87	85	-2	26	26	0
124	AIL	1450	789	8D	A	Female	5	3	-2	245	216	-29	8.5	6.8	-1.7	28.3	24.3	-4	25	20	-5	1.21	0.94	-0.27	4.3	4.1	-0.2	139	126	-13	35.7	23.8	-11.9	7.507	7.617	0.11	46	56	10	86	94	8	29	25	-4
2303	AIL	812	825	7E	B	Male	0	2	2	250	269	19	8.8	9.2	0.4	23.2	25.5	2.3	26	27	1	1.32	1.21	-0.11	3.9	5.5	1.6	141	139	-2	29.9	35.2	5.3	7.499	7.467	-0.032	36	45	9	75	84	9	24	27	3
2348	AIL	776	809	3E	B	Female	5	4	-1	265	252	-13	6.8	7.8	1	27.6	26.9	-0.7	20	23	3	1.34	1.34	0	5	4.8	-0.2	136	139	3	31.2	33.8	2.6	7.555	7.509	-0.046	40	47	7	83	87	4	29	28	-1
2293	AIL	812	772	7B	B	Female	5	2	-3	228	247	19	6.8	7.1	0.3	26.4	25.4	-1	20	21	1	1.2	1.31	0.11	4.6	4.8	0.2	139	139	0	28	32.3	4.3	7.583	7.503	-0.08	44	42	-2	87	83	-4	27	26	-1
2178	AIL	686	1267	7B	C	Female	-2	-1	1	236	206	-30	7.8	8.5	0.7	22.1	21.8	-0.3	23	25	2	1.42	1.1	-0.32	5.3	4.1	-1.2	142	119	-23	32.4	25.3	-7.1	7.441	7.543	0.102	39	46	7	76	88	12	23	23	0
404	AIL	779	786	2F	A	Male	3	9	6	258	258	0	6.8	8.2	1.4	26.5	31.7	5.2	20	24	4	1.17	1.26	0.09	5.2	5	-0.2	136	142	6	33	37.5	4.5	7.512	7.536	0.024	42	41	-1	83	82	-1	27	33	6
2316	AIL	827	1463	6E	B	Male	1	3	2	234	265	31	7.1	7.8	0.7	24.4	27	2.6	21	23	2	1.45	1.47	0.02	5.1	5.3	0.2	140	141	1	30.6	37.2	6.6	7.509	7.47	-0.039	40	43	3	81	82	1	25	28	3
192	AIL	767	768	3E	A	Female	3	5	2	252	237	-15	7.1	7.5	0.4	25.4	27.5	2.1	21	22	1	1.25	1.16	-0.09	4.7	4.4	-0.3	140	134	-6	28.4	30.1	1.7	7.559	7.569	0.01	41	43	2	84	86	2	26	28	2
271	AIL	808	762	7A	A	Female	2	5	3	231	229	-2	8.2	8.2	0	24.6	27.8	3.2	24	24	0	1.36	1.37	0.01	5.1	5	-0.1	140	139	-1	30.5	34.2	3.7	7.515	7.519	0.004	46	44	-2	87	85	-2	25	29	4
345	AIL	827	1467	3F	A	Female	1	4	3	239	234	-5	6.8	7.5	0.7	24	26.5	2.5	20	22	2	1.39	1.3	-0.09	4.2	5.2	1	143	139	-4	30.1	32.9	2.8	7.509	7.514	0.005	46	43	-3	87	84	-3	25	27	2
415	AIL	779	1469	3C	A	Male	2	5	3	242	249	7	6.8	8.2	1.4	25.2	28	2.8	20	24	4	1.23	1.35	0.12	4.6	5.1	0.5	139	142	3	34.1	35	0.9	7.477	7.511	0.034	43	46	3	83	86	3	26	29	3
305	AIL	812	1451	8D	A	Male	5	3	-2	252	226	-26	8.2	6.8	-1.4	28.4	24	-4.4	24	20	-4	1.31	0.91	-0.4	4.9	4.3	-0.6	137	123	-14	35.7	22.7	-13	7.51	7.633	0.123	46	61	15	86	96	10	29	25	-4
2222C	AIL	1298	691	8E	C	Male	2	0	-2	251	247	-4	8.2	8.5	0.3	25.3	23.7	-1.6	24	25	1	1.28	1.48	0.2	5	4.6	-0.4	141	144	3	31.7	34.4	2.7	7.51	7.446	-0.064	43	42	-1	84	80	-4	26	25	-1
166	AIL	763	794	2E	A	Female	2	7	5	282	244	-38	8.5	8.2	-0.3	25.3	30.2	4.9	25	24	-1	1.37	1.4	0.03	5	4.7	-0.3	142	140	-2	33.2	37.8	4.6	7.49	7.511	0.021	43	33	-10	83	71	-12	26	31	5
2320	AIL	827	1467	7E	B	Male	4	6	2	236	274	38	7.5	8.5	1	26.3	28.7	2.4	22	25	3	1.15	1.28	0.13	4.1	4.5	0.4	135	143	8	30.6	35.6	5	7.543	7.514	-0.029	42	45	3	84	85	1	27	30	3
403	AIL	779	765	3F	A	Male	-3	8	11	261	244	-17	7.1	8.5	1.4	20.8	29.9	9.1	21	25	4	1.22	1.26	0.04	5.2	5.3	0.1	135	141	6	28.3	32.6	4.3	7.474	7.57	0.096	47	43	-4	86	85	-1	22	31	9
427	AIL	779	820	3A	A	Male	-4	7	11	262	244	-18	6.8	7.5	0.7	21.6	25.9	4.3	20	22	2	1.26	1.1	-0.16	5.8	5.3	-0.5	132	131	-1	36.8	19.2	-17.6	7.377	7.739	0.362	46	44	-2	81	92	11	23	27	4
268	AIL	808	762	8A	A	Male	3	2	-1	268	249	-19	7.8	8.8	1	27	25.3	-1.7	23	26	3	1.36	1.23	-0.13	4.3	5.9	1.6	139	140	1	38.2	31.6	-6.6	7.457	7.51	0.053	43	47	4	82	87	5	28	26	-2
2327	AIL	827	807	4E	B	Male	4	4	0	262	239	-23	7.1	7.8	0.7	26.1	27.2	1.1	21	23	2	1.36	1.38	0.02	4.3	5.3	1	142	139	-3	28.8	35.3	6.5	7.565	7.496	-0.069	39	40	1	83	80	-3	27	28	1
293	AIL	808	824	1B	A	Female	-4	5	9	264	261	-3	6.1	7.8	1.7	19.7	26	6.3	18	23	5	1.01	1.3	0.29	4.2	5.2	1	127	140	13	28.4	25.8	-2.6	7.449	7.611	0.162	45	45	0	84	89	5	21	27	6
267	AIL	793	836	8C	A	Female	4	4	0	247	229	-18	7.1	7.5	0.4	26.2	26.1	-0.1	21	22	1	1.26	1.3	0.04	5.1	4.3	-0.8	139	141	2	29.7	28.1	-1.6	7.554	7.576	0.022	42	51	9	85	91	6	27	27	0
151	AIL	763	787	7B	A	Male	4	4	0	275	261	-14	7.5	7.5	0	26.7	26.8	0.1	22	22	0	1.33	1.32	-0.01	5.4	5.3	-0.1	142	143	1	33.6	33.8	0.2	7.508	7.507	-0.001	41	39	-2	82	79	-3	28	28	0
2283	AIL	808	824	7B	B	Male	-1	3	4	228	248	20	7.8	7.8	0	23	26.6	3.6	23	23	0	1.16	1.35	0.19	4.7	4.9	0.2	133	140	7	32.5	34.8	2.3	7.458	7.491	0.033	45	42	-3	84	81	-3	24	28	4
2675	AIL	686	1267	7B	E	Male	6	-2	-8	224	228	4	7.1	8.5	1.4	27.9	21.7	-6.2	21	25	4	1.16	1.41	0.25	4.8	5.1	0.3	118	142	24	31.2	30.1	-1.1	7.559	7.465	-0.094	46	48	2	88	86	-2	29	23	-6
274	AIL	808	781	2A	A	Female	3	5	2	277	238	-39	7.8	7.8	0	25.8	26.9	1.1	23	23	0	1.25	1.36	0.11	5.9	5.2	-0.7	139	139	0	32	30.1	-1.9	7.516	7.56	0.044	48	48	0	88	89	1	27	28	1
309	AIL	812	1451	3E	A	Male	-3	6	9	226	255	29	6.1	6.8	0.7	20.9	28.7	7.8	18	20	2	1.13	1.29	0.16	4.7	4.8	0.1	131	136	5	31.9	35.4	3.5	7.426	7.516	0.09	53	37	-16	88	77	-11	22	30	8
2199	AIL	1450	789	3E	B	Male	5	2	-3	257	231	-26	7.5	7.8	0.3	27.1	24.6	-2.5	22	23	1	1.32	1.11	-0.21	4.3	4.3	0	140	136	-4	31.3	27.4	-3.9	7.546	7.56	0.014	45	44	-1	87	87	0	28	25	-3
2158	AIL	656	652	7D	C	Male	3	3	0	238	255	17	7.5	9.2	1.7	25.1	26.7	1.6	22	27	5	1.06	1.34	0.28	5.3	4.7	-0.6	131	139	8	26.7	36	9.3	7.581	7.478	-0.103	56	39	-17	93	78	-15	26	28	2
401	AIL	779	765	7E	A	Male	5	5	0	268	266	-2	7.1	7.8	0.7	28	27.4	-0.6	21	23	2	1.23	1.29	0.06	5.6	4.9	-0.7	139	141	2	35.8	29.7	-6.1	7.501	7.572	0.071	38	43	5	78	86	8	29	28	-1
243	AIL	793	761	7B	A	Male	5	6	1	258			7.8			27	28.6	1.6	23			1.19	1.34	0.15	5.1	4.8	-0.3	134	138	4	31.3	34	2.7	7.544	7.533	-0.011	44			86			28	30	2
361	AIL	827	807	7A	A	Male	4	6	2	248	236	-12	7.1	7.5	0.4	26.5	27.7	1.2	21	22	1	1.34	1.3	-0.04	5	4.8	-0.2	138	140	2	29.8	28.4	-1.4	7.557	7.597	0.04	45	43	-2	87	87	0	27	29	2
281	AIL	808	1466	2C	A	Female	0	5	5	268	243	-25	8.5	8.8	0.3	24.5	27.2	2.7	25	26	1	1.2	1.29	0.09	5.3	4.8	-0.5	138	140	2	35.2	31.2	-4	7.45	7.548	0.098	44	40	-4	82	82	0	26	28	2
2190	AIL	689	1263	4E	C	Male	0			286			10.2			23.7			30			0.97			4.2			125			31.2			7.489			41			81			25
2228	AIL	767	757	5E	B	Male	3	2	-1	248	248	0	7.1	7.8	0.7	26.1	24.3	-1.8	21	23	2	1.35	1.26	-0.09	4.9	4.7	-0.2	136	137	1	31.5	26.6	-4.9	7.526	7.568	0.042	43	44	1	85	87	2	27	25	-2
2251	AIL	790	813	3A	B	Male	4	2	-2	257	244	-13	7.8	7.5	-0.3	27.3	25.4	-1.9	23	22	-1	1.32	1.36	0.04	4.9	4.4	-0.5	141	142	1	34.3	32.3	-2	7.509	7.504	-0.005	46	48	2	86	87	1	28	26	-2
414	AIL	779	1469	8C	A	Female	1	3	2	268	251	-17	7.8	8.5	0.7	24.6	25.3	0.7	23	25	2	1.34	1.21	-0.13	4.6	4.3	-0.3	138	135	-3	34.2	30.5	-3.7	7.465	7.527	0.062	44	54	10	83	91	8	26	26	0
2194C	AIL	689	1277	6E	C	Female	-1	-2	-1	236	213	-23	9.9	7.5	-2.4	22.9	20.6	-2.3	29	22	-7	1.09	1.25	0.16	4.5	4.7	0.2	132	124	-8	34.2	25.9	-8.3	7.434	7.508	0.074	46	45	-1	83	86	3	24	21	-3
2678	AIL	686	674	7D	E	Female	2	-2	-4	266	215	-51	8.8	8.2	-0.6	26.2	21.2	-5	26	24	-2	1.39	1.01	-0.38	5.9	4.2	-1.7	137	118	-19	37.5	26	-11.5	7.453	7.519	0.066	44	42	-2	82	84	2	27	22	-5
388	AIL	776	809	8B	A	Male	6	9	3	254	232	-22	7.8	7.8	0	28.8	30.4	1.6	23	23	0	1.25	1.21	-0.04	5.2	4.9	-0.3	139	140	1	34	31.7	-2.3	7.535	7.59	0.055	46	42	-4	87	86	-1	30	31	1
182	AIL	763	833	3B	A	Female	2	2	0	257	232	-25	8.2	8.5	0.3	25	25.5	0.5	24	25	1	1.35	1.33	-0.02	4.5	4.5	0	141	140	-1	33.4	34	0.6	7.483	7.483	0	40	37	-3	79	75	-4	26	27	1
302	AIL	808	1498	2E	A	Male	1	4	3	261	234	-27	7.5	8.5	1	24.3	26.7	2.4	22	25	3	1.27	1.29	0.02	5	4.9	-0.1	136	139	3	31	33.5	2.5	7.502	7.51	0.008	42	39	-3	82	79	-3	25	28	3
2271	AIL	808	762	6E	B	Male	1	8	7	250	255	5	6.5	7.1	0.6	23.8	29.9	6.1	19	21	2	1.36	1.44	0.08	4.4	4.7	0.3	139	139	0	31	32.6	1.6	7.494	7.571	0.077	42	46	4	82	88	6	25	31	6
327	AIL	812	1500	8E	A	Male	7	5	-2	258	232	-26	8.2	8.2	0	29.4	26.3	-3.1	24	24	0	1.24	1.34	0.1	4.5	4.4	-0.1	137	141	4	31.9	27.3	-4.6	7.572	7.593	0.021	41	48	7	85	90	5	30	27	-3
317	AIL	812	772	7A	A	Male	9	6	-3	239	259	20	6.5	6.1	-0.4	30.1	27.6	-2.5	19	18	-1	1.3	1.37	0.07	5.3	4.6	-0.7	137	142	5	30.5	28.8	-1.7	7.602	7.59	-0.012	37	46	9	82	89	7	31	28	-3
273	AIL	808	762	8C	A	Male	5	8	3	248	254	6	7.5	7.8	0.3	27.3	29.1	1.8	22	23	1	1.21	1.32	0.11	5.1	4.7	-0.4	137	141	4	29	29.2	0.2	7.581	7.607	0.026	49	51	2	90	92	2	28	30	2
419	AIL	779	1481	2D	A	Male	-5	8	13	276	263	-13	7.8	6.8	-1	20.6	30	9.4	23	20	-3	1.38	1.38	0	5	4.6	-0.4	142	137	-5	35.8	33.4	-2.4	7.368	7.561	0.193	47	42	-5	81	85	4	22	31	9
2198	AIL	1450	789	5E	B	Female	4	0	-4	251	267	16	7.1	7.8	0.7	26.2	24	-2.2	21	23	2	1.16	1.31	0.15	4.7	5	0.3	138	141	3	30.5	36.1	5.6	7.542	7.43	-0.112	44	43	-1	86	80	-6	27	25	-2
2161	AIL	656	668	7B	C	Female	3	-2	-5	236	202	-34	7.5	8.5	1	25.9	20.9	-5	22	25	3	1.12	1.2	0.08	4.8	4.5	-0.3	132	128	-4	31.3	27.1	-4.2	7.526	7.495	-0.031	43	45	2	84	85	1	27	22	-5
174	AIL	763	1487	3F	A	Female	-2	2	4	272	256	-16	7.5	9.2	1.7	21.5	25.5	4	22	27	5	1.38	1.44	0.06	4.2	4.8	0.6	140	141	1	29.5	33.7	4.2	7.471	7.486	0.015	47	42	-5	86	81	-5	22	26	4
366	AIL	827	815	2A	A	Female	-3	8	11	284	245	-39	7.5	7.5	0	22.3	29.1	6.8	22	22	0	1.32	1.2	-0.12	5.1	5.1	0	139	138	-1	38.9	26.2	-12.7	7.367	7.653	0.286	43	40	-3	77	86	9	23	30	7
344	AIL	827	1463	8C	A	Male	6	6	0	233	242	9	7.5	8.2	0.7	26.7	28	1.3	22	24	2	1.3	1.36	0.06	4.9	5.8	0.9	136	140	4	23.4	31.5	8.1	7.664	7.557	-0.107	45	51	6	91	90	-1	27	29	2
149	AIL	763	787	8A	A	Female	3	4	1	253	232	-21	8.8	9.2	0.4	27	26.1	-0.9	26	27	1	1.33	1.28	-0.05	4.9	5.4	0.5	136	137	1	36.3	28.7	-7.6	7.479	7.568	0.089	39	41	2	78	85	7	28	27	-1
193	AIL	767	768	7E	A	Female	3	-3	-6	242	241	-1	7.5	8.2	0.7	25	21.4	-3.6	22	24	2	1.16	1.37	0.21	5	5.4	0.4	135	139	4	28.3	31.6	3.3	7.555	7.438	-0.117	44	55	11	87	90	3	26	22	-4
2358	AIL	779	1469	4D	B	Female	1	5	4	253	264	11	7.5	8.2	0.7	24.2	27.4	3.2	22	24	2	1.17	1.4	0.23	4.4	4.8	0.4	135	141	6	29.1	33.4	4.3	7.526	7.522	-0.004	40	46	6	82	87	5	25	28	3
318	AIL	812	799	8E	A	Female	3	5	2	257	260	3	7.8	7.1	-0.7	25.3	26.7	1.4	23	21	-2	1	1.32	0.32	4.2	4.6	0.4	134	143	9	29.8	27.1	-2.7	7.536	7.602	0.066	40	44	4	82	88	6	26	28	2
263	AIL	793	836	3B	A	Female	2	3	1	259	239	-20	7.1	7.8	0.7	25.1	25.6	0.5	21	23	2	1.37	1.34	-0.03	5.1	4.5	-0.6	136	140	4	30	31.6	1.6	7.53	7.516	-0.014	37	45	8	79	86	7	26	27	1
411	AIL	779	1469	2B	A	Male	-1	6	7	275	247	-28	7.5	7.5	0	22.4	28.3	5.9	22	22	0	1.3	1.33	0.03	4.9	4.8	-0.1	137	139	2	28.1	32.2	4.1	7.509	7.553	0.044	51	40	-11	90	83	-7	23	29	6
2163	AIL	656	1288	7E	C	Male	3	1	-2	233	240	7	8.5	8.2	-0.3	26.2	24.9	-1.3	25	24	-1	1.28	1.44	0.16	4.7	4.8	0.1	137	142	5	31.6	33.9	2.3	7.526	7.475	-0.051	48	38	-10	88	77	-11	27	26	-1
2146	AIL	666	693	6E	C	Male	-1			233			8.2			24			24			0.98			4.4			127			38.3			7.405			45			81			25
2145	AIL	666	1284	7B	C	Female	3	-2	-5	250	213	-37	8.5	8.5	0	26.2	21.4	-4.8	25	25	0	1.25	1.19	-0.06	4.9	4.4	-0.5	137	129	-8	32.8	30.2	-2.6	7.51	7.458	-0.052	43	40	-3	83	79	-4	27	22	-5
196	AIL	767	1468	6B	A	Male	3	7	4	255	251	-4	7.1	6.8	-0.3	25.4	28.9	3.5	21	20	-1	1.25	1.14	-0.11	4.2	5.2	1	138	131	-7	29.4	31.2	1.8	7.545	7.573	0.028	50	43	-7	90	86	-4	26	30	4
283	AIL	808	1466	7A	A	Female	3	3	0	265	222	-43	7.8	7.8	0	25.7	25.4	-0.3	23	23	0	1.4	1.29	-0.11	5.7	4.9	-0.8	141	140	-1	32.4	28	-4.4	7.507	7.566	0.059	43	45	2	84	88	4	27	26	-1
2310	AIL	827	1452	7A	B	Male	5	6	1	264	274	10	6.8	7.5	0.7	27.4	28.7	1.3	20	22	2	1.23	1.41	0.18	4.7	4.8	0.1	133	141	8	32.9	35	2.1	7.528	7.521	-0.007	39	45	6	81	86	5	28	30	2
232	AIL	790	821	6B	A	Male	2	12	10	273	247	-26	6.8	8.5	1.7	24.4	33.4	9	20	25	5	1.36	1.36	0	5.2	5.1	-0.1	139	135	-4	28.3	31.6	3.3	7.543	7.631	0.088	46	52	6	87	92	5	25	34	9
2166	AIL	656	1288	7B	C	Female	2	2	0	232	216	-16	9.2	11.9	2.7	25.4	24.4	-1	27	35	8	1.34	1.24	-0.1	5	4.2	-0.8	142	140	-2	33.6	28.3	-5.3	7.488	7.544	0.056	49	45	-4	88	87	-1	26	25	-1
2126	AIL	655	646	7D	C	Female	3	1	-2	254	229	-25	8.2	9.5	1.3	26.3	24.1	-2.2	24	28	4	1.26	1.3	0.04	5.5	4.7	-0.8	138	132	-6	34.6	31.7	-2.9	7.489	7.49	0.001	41	37	-4	81	77	-4	27	25	-2
2185	AIL	686	1272	7B	C	Male	-1	-5	-4	218	197	-21	7.1	8.8	1.7	22.2	19.2	-3	21	26	5	0.78	1.23	0.45	4.2	4.5	0.3	119	129	10	29.7	27.7	-2	7.481	7.45	-0.031	38	34	-4	77	70	-7	23	20	-3
154	AIL	763	792	6B	A	Male	7	13	6	237	246	9	6.5	8.8	2.3	28.3	33.9	5.6	19	26	7	1.09	1.29	0.2	4.7	4.8	0.1	135	129	-6	28.6	32.6	4	7.603	7.625	0.022	44	54	10	88	93	5	29	35	6
2328	AIL	827	807	6E	B	Male	2	2	0	221	253	32	6.1	6.8	0.7	24.3	25.4	1.1	18	20	2	1.26	1.31	0.05	4.3	5.1	0.8	138	140	2	27.8	32.4	4.6	7.549	7.501	-0.048	35	47	12	77	86	9	25	26	1
2722	AIL	1298	691	7B	E	Male	0	-4	-4	242	213	-29	7.1	9.9	2.8	23.9	19.7	-4.2	21	29	8	1.35	1.08	-0.27	6.1	3.9	-2.2	129	118	-11	33.7	26.8	-6.9	7.459	7.474	0.015	58	39	-19	91	78	-13	25	20	-5
2186	AIL	686	1272	7D	C	Male	2	0	-2	245	242	-3	7.8	7.5	-0.3	26.5	22.1	-4.4	23	22	-1	1.43	1.31	-0.12	5.6	4.4	-1.2	140	131	-9	42.5	23.3	-19.2	7.403	7.585	0.182	38	40	2	72	85	13	28	23	-5
137	AIL	1450	1486	2E	A	Male	-3	7	10	251	234	-17	7.8	7.5	-0.3	21.9	28.6	6.7	23	22	-1	1.25	1.19	-0.06	4.7	4.1	-0.6	136	134	-2	34	28.8	-5.2	7.417	7.605	0.188	51	46	-5	87	90	3	23	29	6
184	AIL	767	757	3C	A	Female	2	4	2	283	225	-58	7.5	7.8	0.3	25.6	25.3	-0.3	22	23	1	1.35	1.15	-0.2	4.6	4.7	0.1	139	132	-7	32.6	24.3	-8.3	7.503	7.624	0.121	43	42	-1	83	87	4	27	26	-1
223	AIL	790	775	3C	A	Male	-2	8	10	242	248	6	7.1	8.5	1.4	21.8	29.5	7.7	21	25	4	1.05	1.38	0.33	4.8	4.5	-0.3	126	139	13	29.6	31.3	1.7	7.474	7.583	0.109	48	45	-3	87	88	1	23	30	7
2305	AIL	812	1500	3B	B	Male	0	1	1	248	252	4	7.1	7.5	0.4	24.1	23.8	-0.3	21	22	1	1.46	1.35	-0.11	4.8	4.7	-0.1	142	140	-2	33.2	28.9	-4.3	7.47	7.525	0.055	34	47	13	71	88	17	25	25	0
331	AIL	812	1500	2D	A	Female	-2	4	6	331	252	-79	9.2	8.5	-0.7	22.2	26.6	4.4	27	25	-2	1.2	1.32	0.12	4.7	5	0.3	141	141	0	32.3	30.7	-1.6	7.445	7.544	0.099	41	41	0	79	83	4	23	27	4
301	AIL	808	1498	3A	A	Male	-1	6	7	247	257	10	7.8	7.1	-0.7	22.1	27.7	5.6	23	21	-2	1.12	1.37	0.25	5.1	4.5	-0.6	133	140	7	27.3	30.5	3.2	7.516	7.566	0.05	48	46	-2	88	88	0	23	29	6
391	AIL	776	817	3D	A	Female	0	8	8	261	247	-14	8.5	8.8	0.3	24.1	30.3	6.2	25	26	1	1.36	1.31	-0.05	5.1	4.9	-0.2	140	139	-1	36.9	36.5	-0.4	7.423	7.527	0.104	45	42	-3	82	83	1	25	31	6
170	AIL	763	805	6B	A	Male	-2	12	14	263	233	-30	6.5	7.5	1	22.1	32.9	10.8	19	22	3	1.29	1.12	-0.17	4.5	5.7	1.2	138	127	-11	32.1	31.7	-0.4	7.445	7.625	0.18	49	51	2	86	92	6	23	34	11
2361	AIL	779	1469	3B	B	Female	2	-2	-4	242	231	-11	8.2	7.1	-1.1	25	19.8	-5.2	24	21	-3	1.31	0.95	-0.36	5	6.3	1.3	139	129	-10	29.9	21.7	-8.2	7.53	7.57	0.04	38	47	9	80	90	10	26	20	-6
128	AIL	1450	1482	4B	A	Female
306	AIL	812	1451	3B	A	Female	0	6	6	266	272	6	7.8	7.8	0	24.2	28.5	4.3	23	23	0	1.28	1.24	-0.04	5.4	4.9	-0.5	141	141	0	34.1	32.4	-1.7	7.46	7.552	0.092	47	44	-3	85	86	1	25	29	4
206	AIL	767	1488	3B	A	Female	-4	5	9	252	226	-26	8.8	7.8	-1	20.9	27.7	6.8	26	23	-3	1.38	1.17	-0.21	4.7	4.3	-0.4	144	139	-5	35.9	32	-3.9	7.374	7.545	0.171	39	45	6	73	86	13	22	29	7
155	AIL	763	792	1B	A	Female	-1	2	3	250	280	30	7.5	8.5	1	22.4	24.1	1.7	22	25	3	1.03	1.34	0.31	5.3	5.5	0.2	132	140	8	30.9	26.4	-4.5	7.468	7.568	0.1	42	43	1	81	86	5	23	25	2
188	AIL	767	757	3D	A	Female	0	7	7	253	229	-24	8.2	7.8	-0.4	22.7	29.9	7.2	24	23	-1	1.19	1.41	0.22	4.9	4.8	-0.1	136	140	4	28.2	36.7	8.5	7.513	7.518	0.005	51	43	-8	90	84	-6	24	31	7
2216	AIL	763	794	7E	B	Female	3	4	1	244	265	21	8.2	8.2	0	25.4	26.8	1.4	24	24	0	1.21	1.38	0.17	4.3	4.8	0.5	143	144	1	29.6	32.8	3.2	7.541	7.521	-0.02	43	44	1	85	85	0	26	28	2
2213C	AIL	697	719	7D	C	Female	0	3	3	245	228	-17	7.5	8.8	1.3	23.4	26.1	2.7	22	26	4	1.2	1.43	0.23	5.7	4.5	-1.2	135	145	10	30.8	32.6	1.8	7.488	7.511	0.023	48	32	-16	87	69	-18	24	27	3
245	AIL	793	761	6B	A	Male	4	15	11	247	244	-3	7.8	9.5	1.7	26.1	37	10.9	23	28	5	1.23	1.35	0.12	4.5	5.4	0.9	138	131	-7	28.5	38.5	10	7.569	7.591	0.022	44	45	1	87	88	1	27	38	11
2239	AIL	790	1449	7B	B	Male	2	-5	-7	244	195	-49	7.1	9.2	2.1	25	19.7	-5.3	21	27	6	1.23	1.17	-0.06	4.2	4.5	0.3	137	138	1	30.7	29.5	-1.2	7.519	7.433	-0.086	39	41	2	80	79	-1	26	21	-5
2279	AIL	808	1466	7A	B	Male	2	5	3	255	268	13	7.8	7.5	-0.3	25.2	28.1	2.9	23	22	-1	1.36	1.43	0.07	4.6	5.2	0.6	139	143	4	34.8	36.1	1.3	7.468	7.5	0.032	46	44	-2	85	84	-1	26	29	3
132	AIL	1450	1482	7D	A	Female	5	1	-4	250	225	-25	7.8	8.5	0.7	27.4	23.7	-3.7	23	25	2	1.09	1	-0.09	4.2	5.2	1	134	129	-5	33	27.4	-5.6	7.527	7.545	0.018	40	44	4	81	86	5	28	25	-3
2308	AIL	812	1500	5A	B	Female	1	2	1	236	240	4	7.5	7.5	0	24.2	26.7	2.5	22	22	0	1.2	1.38	0.18	4.7	6	1.3	133	140	7	30.2	44.1	13.9	7.513	7.391	-0.122	45	31	-14	86	58	-28	25	28	3
2234	AIL	767	1488	6D	B	Male	3	4	1	218	255	37	6.5	6.8	0.3	26.3	27.2	0.9	19	20	1	1.11	1.4	0.29	5	4.5	-0.5	130	142	12	33.8	35	1.2	7.499	7.498	-0.001	41	42	1	81	83	2	27	28	1
2229	AIL	767	757	7B	B	Female	4			237			7.1			26			21			1.22			4.7			141			28.3			7.571			45			87			27
153	AIL	763	792	3B	A	Male	3	6	3	268	242	-26	6.8	8.5	1.7	26.2	27.8	1.6	20	25	5	1.26	1.34	0.08	4.8	4.3	-0.5	135	140	5	34.1	30.2	-3.9	7.494	7.573	0.079	41	45	4	81	88	7	27	29	2
2359	AIL	779	1469	4E	B	Female	4	-4	-8	220	222	2	7.8	7.5	-0.3	26	19.3	-6.7	23	22	-1	1.12	1.19	0.07	4.6	5.4	0.8	140	135	-5	28.8	24	-4.8	7.565	7.513	-0.052	36	40	4	79	82	3	27	20	-7
290	AIL	808	797	3C	A	Female	1	3	2	259	222	-37	7.5	8.2	0.7	24.4	26	1.6	22	24	2	1.12	1.29	0.17	4.3	4.6	0.3	137	140	3	30	32.9	2.9	7.518	7.505	-0.013	45	45	0	86	85	-1	25	27	2
190	AIL	767	768	2D	A	Female	-6	6	12	266	248	-18	7.1	7.5	0.4	19.6	28.2	8.6	21	22	1	1.31	1.37	0.06	4.9	4.8	-0.1	138	140	2	36.6	32.9	-3.7	7.336	7.541	0.205	53	45	-8	85	87	2	21	29	8
386	AIL	776	1472	8A	A	Female	5	3	-2	242	229	-13	8.2	7.8	-0.4	28.4	25.1	-3.3	24	23	-1	1.34	1.14	-0.2	5.4	5.6	0.2	139	137	-2	37.9	26	-11.9	7.482	7.593	0.111	36	42	6	73	86	13	29	26	-3
2270	AIL	808	762	6D	B	Female	2	3	1	255	226	-29	7.5	8.2	0.7	24.3	26.2	1.9	22	24	2	1.27	1.3	0.03	4.8	4.7	-0.1	141	140	-1	28.5	32.8	4.3	7.538	7.511	-0.027	44	46	2	86	86	0	25	27	2
208	AIL	767	1488	2B	A	Female	-1	3	4	248	227	-21	7.8	8.2	0.4	23.6	26.1	2.5	23	24	1	1.36	1.41	0.05	4.7	4.7	0	143	144	1	36.5	31.7	-4.8	7.419	7.524	0.105	37	44	7	72	86	14	25	27	2
217	AIL	790	1449	5B	A	Male	-3	5	8	248	240	-8	7.1	7.8	0.7	21.4	27.4	6	21	23	2	1.28	1.36	0.08	4.8	5.4	0.6	140	141	1	32.4	31.1	-1.3	7.427	7.553	0.126	49	42	-7	86	84	-2	22	28	6
2205	AIL	1450	1486	6D	B	Male	2	4	2	248	255	7	8.5	7.8	-0.7	26.4	27	0.6	25	23	-2	1.29	1.33	0.04	5.1	4.8	-0.3	140	141	1	38.4	32.7	-5.7	7.444	7.525	0.081	47	48	1	84	88	4	28	28	0
130	AIL	1450	1482	8A	A	Male	5	3	-2	249	224	-25	7.5	8.5	1	26.8	25	-1.8	22	25	3	1.09	1.05	-0.04	4.5	5.2	0.7	135	131	-4	29.7	28.3	-1.4	7.564	7.554	-0.01	49	35	-14	90	77	-13	28	26	-2
2351	AIL	779	765	3A	B	Male	1	3	2	263	267	4	7.8	7.8	0	23.8	25.6	1.8	23	23	0	1.32	1.17	-0.15	4.8	5.2	0.4	141	139	-2	29.4	31.2	1.8	7.516	7.522	0.006	49	50	1	89	89	0	25	27	2
224	AIL	790	775	2C	A	Male	2	4	2	257	269	12	7.1	7.5	0.4	25.3	26.9	1.6	21	22	1	1.21	1.38	0.17	5.4	4.9	-0.5	136	141	5	34.5	35.1	0.6	7.474	7.493	0.019	51	47	-4	88	86	-2	26	28	2
127	AIL	1450	1482	1B	A	Male	4	5	1	235	243	8	6.5	7.5	1	25.4	26.2	0.8	19	22	3	1.12	1.24	0.12	4.8	4.5	-0.3	131	138	7	25.7	25.7	0	7.603	7.617	0.014	45	44	-1	89	88	-1	26	27	1
227	AIL	790	775	2D	A	Male	2	7	5	243	245	2	7.8	7.5	-0.3	24.8	29.1	4.3	23	22	-1	1.36	1.36	0	5.6	4.6	-1	141	140	-1	32.2	31.3	-0.9	7.496	7.577	0.081	43	45	2	83	88	5	26	30	4
2188	AIL	686	713	3B	C	Male	0	-1	-1	245	211	-34	12.2	6.8	-5.4	24.2	22.4	-1.8	36	20	-16	1.36	1.26	-0.1	4.1	4.3	0.2	141	116	-25	34.9	30.8	-4.1	7.449	7.469	0.02	33	41	8	67	81	14	25	23	-2
2302	AIL	812	825	4D	B	Female	2	1	-1	247	253	6	7.5	8.8	1.3	25.3	24.5	-0.8	22	26	4	1.36	1.32	-0.04	4.7	5.4	0.7	140	141	1	31.2	34.1	2.9	7.517	7.464	-0.053	40	45	5	82	84	2	26	26	0
2180	AIL	686	674	4E	C	Male	3	2	-1	240	244	4	8.2	7.1	-1.1	25.7	24.6	-1.1	24	21	-3	1.11	1.23	0.12	4.8	4.7	-0.1	132	125	-7	30.9	27.1	-3.8	7.528	7.565	0.037	39	38	-1	81	82	1	27	25	-2
284	AIL	808	1466	7E	A	Female	4	3	-1	244	236	-8	7.5	8.2	0.7	25.6	25.4	-0.2	22	24	2	1.13	1.12	-0.01	4.7	4.4	-0.3	134	136	2	25.7	29.3	3.6	7.606	7.546	-0.06	51	44	-7	92	86	-6	26	26	0
2278	AIL	808	1466	4D	B	Female	2	1	-1	245	246	1	6.5	8.2	1.7	24.6	25.2	0.6	19	24	5	1.21	1.34	0.13	4.9	5.4	0.5	135	137	2	27.7	37.5	9.8	7.556	7.436	-0.12	42	41	-1	85	78	-7	25	26	1
431	AIL	779	820	6B	A	Female	1	14	13	244	238	-6	8.5	8.8	0.3	24.3	34.9	10.6	25	26	1	1.27	1.32	0.05	5.9	5.3	-0.6	139	135	-4	33.5	34.2	0.7	7.468	7.616	0.148	45	48	3	84	90	6	25	36	11
2713	AIL	697	719	7E	E	Male	1	-2	-3	223	213	-10	6.8	6.5	-0.3	24.8	21.8	-3	20	19	-1	1.16	1.14	-0.02	5.6	4.5	-1.1	123	126	3	32.8	32.1	-0.7	7.487	7.441	-0.046	44	46	2	83	84	1	26	23	-3
189	AIL	767	768	8D	A	Female	2	2	0	256	227	-29	7.1	6.8	-0.3	25.1	24.2	-0.9	21	20	-1	1.35	1.17	-0.18	4.7	4.5	-0.2	141	133	-8	32.5	28.8	-3.7	7.495	7.533	0.038	41	46	5	81	87	6	26	25	-1
167	AIL	763	794	7E	A	Female	1	5	4	242	245	3	8.5	7.8	-0.7	23.5	26.8	3.3	25	23	-2	1.13	1.28	0.15	5.3	4.7	-0.6	136	144	8	28.3	29.9	1.6	7.527	7.561	0.034	47	43	-4	88	86	-2	24	28	4
2172	AIL	686	643	6E	C	Male	1	4	3	277	230	-47	12.2	8.5	-3.7	25	25.8	0.8	36	25	-11	1.33	1.31	-0.02	4	4.9	0.9	137	133	-4	36.4	28.6	-7.8	7.445	7.563	0.118	41	43	2	78	86	8	26	27	1
198	AIL	767	1468	5B	A	Male	-2	6	8	271	249	-22	6.5	7.1	0.6	22.1	27.7	5.6	19	21	2	1.35	1.32	-0.03	4.2	4.9	0.7	137	136	-1	31.9	30.2	-1.7	7.449	7.572	0.123	53	45	-8	89	87	-2	23	29	6
226	AIL	790	775	8D	A	Female	4	7	3	248	250	2	8.5	8.5	0	26.5	28	1.5	25	25	0	1.2	1.39	0.19	5.5	4.6	-0.9	138	139	1	32.6	28.1	-4.5	7.517	7.607	0.09	39	52	13	80	92	12	27	29	2
412	AIL	779	1469	8B	A	Female	3	7	4	274	253	-21	8.8	8.2	-0.6	25.9	28.3	2.4	26	24	-2	1.34	1.27	-0.07	5.3	4.9	-0.4	141	141	0	33.4	28.7	-4.7	7.499	7.602	0.103	49	43	-6	88	87	-1	27	29	2
410	AIL	779	1469	3B	A	Male	0	1	1	241	213	-28	7.8	9.9	2.1	23.8	26	2.2	23	29	6	1.23	1.24	0.01	5.1	4.5	-0.6	136	143	7	32.9	40.2	7.3	7.467	7.418	-0.049	40	52	12	79	87	8	25	27	2
2246	AIL	790	775	6D	B	Male	2	2	0	239	255	16	7.8	7.5	-0.3	25.5	25.4	-0.1	23	22	-1	1.38	1.44	0.06	4.6	5	0.4	139	140	1	34.2	34.4	0.2	7.48	7.476	-0.004	47	51	4	86	88	2	27	26	-1
285	AIL	808	797	7B	A	Male	4	4	0	237	236	-1	7.5	7.1	-0.4	26.7	25.1	-1.6	22	21	-1	1.22	1.12	-0.1	4.7	5.2	0.5	136	133	-3	32.2	23	-9.2	7.526	7.645	0.119	40	44	4	82	90	8	28	26	-2
220	AIL	790	1459	7B	A	Female	5	5	0	270	250	-20	7.5	8.5	1	26.3	26.4	0.1	22	25	3	1.37	1.28	-0.09	4.8	5.1	0.3	138	138	0	27.9	27.3	-0.6	7.583	7.594	0.011	39	45	6	83	88	5	27	27	0
2134	AIL	655	703	7E	C	Male	3	4	1	308	270	-38	8.5	10.2	1.7	26.4	26.4	0	25	30	5	1.21	1.35	0.14	4.3	4.7	0.4	134	139	5	36.6	32.2	-4.4	7.466	7.522	0.056	45	42	-3	84	83	-1	27	27	0
370	AIL	776	1453	2D	A	Male	1	5	4	282	237	-45	7.8	8.8	1	24.6	28.2	3.6	23	26	3	1.19	1.28	0.09	4.8	5.3	0.5	138	139	1	33.1	38.3	5.2	7.48	7.474	-0.006	47	49	2	86	87	1	26	29	3
204	AIL	767	1474	3A	A	Male	0	5	5	270	229	-41	7.5	7.8	0.3	23.6	27.4	3.8	22	23	1	1.3	1.4	0.1	4.4	4.3	-0.1	137	143	6	31.3	33.7	2.4	7.486	7.519	0.033	50	44	-6	88	85	-3	25	28	3
374	AIL	776	773	3E	A	Female	-1	5	6	234	262	28	6.8	7.8	1	22	27.8	5.8	20	23	3	1.07	1.39	0.32	5.1	5.7	0.6	132	141	9	29.1	35.9	6.8	7.487	7.497	0.01	44	41	-3	84	81	-3	23	29	6
2139	AIL	666	638	8E	C	Male	0	1	1	238	250	12	9.2	8.8	-0.4	24.2	23.5	-0.7	27	26	-1	1.11	1.38	0.27	4.3	4.8	0.5	132	141	9	34.4	27.7	-6.7	7.456	7.536	0.08	44	45	1	83	87	4	25	24	-1
342	AIL	827	1463	8A	A	Male	5	6	1	239	239	0	7.8	7.1	-0.7	27.7	27.6	-0.1	23	21	-2	1.23	1.22	-0.01	4.8	5.1	0.3	138	138	0	31.8	29	-2.8	7.548	7.588	0.04	42	39	-3	85	84	-1	29	29	0
362	AIL	827	807	8B	A	Male	3	4	1	254	236	-18	7.8	6.5	-1.3	26.4	25.8	-0.6	23	19	-4	1.28	1.1	-0.18	4.5	5.1	0.6	136	134	-2	33	28.2	-4.8	7.512	7.57	0.058	43	39	-4	84	82	-2	27	27	0
297	AIL	808	824	7B	A	Male	3	4	1	300	242	-58	7.1	7.1	0	25.7	27	1.3	21	21	0	1.25	1.27	0.02	4.5	4.6	0.1	136	140	4	29.7	32.7	3	7.545	7.525	-0.02	44	42	-2	86	83	-3	27	28	1
329	AIL	812	1500	2A	A	Male	4	6	2	305	237	-68	6.5	6.8	0.3	26.7	27.5	0.8	19	20	1	1.33	1.18	-0.15	4.8	5	0.2	135	133	-2	30.9	28.6	-2.3	7.544	7.59	0.046	44	43	-1	86	87	1	28	28	0
2362	AIL	779	1469	5E	B	Male	6	2	-4	246	260	14	6.8	7.1	0.3	28.2	23.3	-4.9	20	21	1	1.35	1.24	-0.11	4.6	5.7	1.1	140	139	-1	32.1	21.5	-10.6	7.551	7.643	0.092	41	45	4	84	90	6	29	24	-5
2323	AIL	827	1471	3E	B	Male	3	3	0	269	242	-27	7.1	7.5	0.4	25.3	25.2	-0.1	21	22	1	1.28	1.19	-0.09	4.6	4.4	-0.2	135	133	-2	30.5	28.1	-2.4	7.527	7.56	0.033	43	45	2	85	88	3	26	26	0
2241	AIL	790	1449	7E	B	Female	2	4	2	233	254	21	7.5	8.2	0.7	24.5	26.7	2.2	22	24	2	1.11	1.35	0.24	4.2	4.8	0.6	138	142	4	30.1	30.9	0.8	7.518	7.544	0.026	47	46	-1	87	87	0	25	28	3
2207C	AIL	697	644	7D	C	Female	-2	1	3	233	228	-5	8.8	7.8	-1	21.3	22.8	1.5	26	23	-3	1.17	1.32	0.15	4.7	4.3	-0.4	134	127	-7	29.3	24.5	-4.8	7.469	7.575	0.106	39	49	10	78	90	12	22	23	1
2142	AIL	666	1266	7B	C	Female	3	0	-3	249	237	-12	8.5	10.2	1.7	25.5	23.2	-2.3	25	30	5	1.29	1.28	-0.01	4.9	4.8	-0.1	138	139	1	29.2	30.4	1.2	7.55	7.491	-0.059	38	42	4	80	82	2	26	24	-2
355	AIL	827	1471	6B	A	Female	3	13	10	261	245	-16	7.1	9.9	2.8	25.6	34.5	8.9	21	29	8	1.22	1.26	0.04	4.5	5.1	0.6	139	133	-6	30.6	36.2	5.6	7.531	7.588	0.057	46	44	-2	87	87	0	27	36	9
424	AIL	779	802	2F	A	Male	0	5	5	260	256	-4	6.8	7.1	0.3	23.7	26.8	3.1	20	21	1	1.34	1.33	-0.01	5.4	5.4	0	136	142	6	31	29.8	-1.2	7.492	7.561	0.069	43	42	-1	83	85	2	25	28	3
203	AIL	767	1474	8A	A	Female	1	3	2	270	229	-41	6.5	6.8	0.3	24.1	25.2	1.1	19	20	1	1.33	1.27	-0.06	5	4.5	-0.5	137	138	1	28.5	27.4	-1.1	7.534	7.571	0.037	43	42	-1	85	85	0	25	26	1
2321	AIL	827	1467	3A	B	Female	4	1	-3	244	246	2	6.8	7.8	1	26.5	24.1	-2.4	20	23	3	1.3	1.35	0.05	5.1	5	-0.1	137	140	3	31.7	29.8	-1.9	7.53	7.516	-0.014	33	39	6	72	80	8	27	25	-2
326	AIL	812	825	2C	A	Male	0	3	3	261	253	-8	8.5	8.2	-0.3	24.9	26.1	1.2	25	24	-1	1.34	1.25	-0.09	5.5	4.4	-1.1	140	138	-2	39.5	32.7	-6.8	7.406	7.509	0.103	39	38	-1	74	78	4	26	27	1
2268	AIL	793	822	3E	B	Male	4	3	-1	251	260	9	7.1	7.5	0.4	26	24.9	-1.1	21	22	1	1.3	1.3	0	4.5	5.3	0.8	139	141	2	29.9	27.5	-2.4	7.546	7.563	0.017	44	46	2	86	88	2	27	26	-1
262	AIL	793	836	8D	A	Female	2	4	2	278	247	-31	7.8	7.5	-0.3	25	26.6	1.6	23	22	-1	1.26	1.37	0.11	4.6	4.4	-0.2	137	140	3	32.9	30.3	-2.6	7.49	7.552	0.062	51	51	0	89	91	2	26	28	2
195	AIL	767	1468	1B	A	Male	0			323			7.8			24.6			23			1.28			4.9			140			38.5			7.414			38			73			26
277	AIL	808	781	2C	A	Male	-4	2	6	278	259	-19	7.5	8.5	1	21.7	23.5	1.8	22	25	3	1.23	1.13	-0.1	5.2	5.4	0.2	136	134	-2	37.3	22.9	-14.4	7.374	7.619	0.245	45	50	5	80	92	12	23	24	1
298	AIL	808	824	5B	A	Female	1	7	6	234	265	31	6.8	7.5	0.7	24.7	28.8	4.1	20	22	2	1.37	1.3	-0.07	5	4.8	-0.2	137	135	-2	34.4	30.7	-3.7	7.463	7.579	0.116	42	42	0	81	86	5	26	30	4
209	AIL	767	1491	8B	A	Male	2	6	4	241	250	9	7.1	6.5	-0.6	26.3	27.9	1.6	21	19	-2	1.37	1.31	-0.06	4.1	4.9	0.8	139	141	2	37.9	28.2	-9.7	7.449	7.603	0.154	45	44	-1	83	88	5	27	29	2
2217	AIL	763	805	3B	B	Female	0	-3	-3	253	214	-39	7.1	7.1	0	23.4	20.7	-2.7	21	21	0	1.41	0.93	-0.48	5.2	5.1	-0.1	139	127	-12	31.2	29.4	-1.8	7.483	7.455	-0.028	45	44	-1	85	83	-2	24	22	-2
213	AIL	767	1491	2E	A	Male	1	8	7	257	239	-18	7.8	7.5	-0.3	23.9	29.9	6	23	22	-1	1.24	1.29	0.05	4.4	4.3	-0.1	135	138	3	29	32.3	3.3	7.525	7.574	0.049	46	41	-5	87	84	-3	25	31	6
343	AIL	827	1463	3E	A	Male	-2	9	11	254	244	-10	7.5	7.1	-0.4	21.9	29.3	7.4	22	21	-1	1.43	1.3	-0.13	5.1	5.3	0.2	139	137	-2	33	25.6	-7.4	7.43	7.666	0.236	45	44	-1	83	90	7	23	30	7
2259	AIL	790	835	5E	B	Male	4	1	-3	257	262	5	7.8	8.8	1	26.1	25.1	-1	23	26	3	1.36	1.35	-0.01	4.2	5.1	0.9	140	141	1	30.2	37.8	7.6	7.546	7.43	-0.116	41	46	5	84	83	-1	27	26	-1
2169	AIL	656	1271	7E	C	Female	3	3	0	245	238	-7	8.8	8.5	-0.3	25.8	25.5	-0.3	26	25	-1	1.34	1.43	0.09	4.6	4.5	-0.1	140	139	-1	32.3	29	-3.3	7.511	7.552	0.041	41	47	6	82	89	7	27	26	-1
408	AIL	779	786	8A	A	Male	3	5	2	275	255	-20	7.1	7.8	0.7	26.7	26.9	0.2	21	23	2	1.15	1.18	0.03	5.5	5.5	0	135	137	2	36.5	29.8	-6.7	7.472	7.563	0.091	41	41	0	80	84	4	28	28	0
2284	AIL	808	1498	4D	B	Female	3	4	1	253	255	2	7.5	7.5	0	25.6	27.1	1.5	22	22	0	1.4	1.31	-0.09	4.6	4.3	-0.3	140	138	-2	30.5	33.9	3.4	7.531	7.51	-0.021	36	45	9	78	85	7	26	28	2
2214	AIL	763	792	7E	B	Male	3	5	2	265	267	2	8.2	8.2	0	26.4	28.6	2.2	24	24	0	1.26	1.31	0.05	4.1	4.8	0.7	144	140	-4	36.3	37.5	1.2	7.47	7.49	0.02	49	41	-8	87	80	-7	28	30	2
261	AIL	793	822	8C	A	Female	5	5	0	263	256	-7	7.1	7.1	0	27	26.6	-0.4	21	21	0	1.31	1.11	-0.2	4.8	4.6	-0.2	138	134	-4	27.9	26.5	-1.4	7.593	7.609	0.016	42	42	0	86	87	1	28	27	-1
2346	AIL	776	809	7A	B	Female	2	5	3	238	246	8	8.2	8.2	0	25.5	27.4	1.9	24	24	0	1.34	1.34	0	5	5.4	0.4	140	142	2	32.2	32.9	0.7	7.507	7.528	0.021	42	40	-2	83	82	-1	26	28	2
2179	AIL	686	674	7D	C	Male	2	4	2	282	276	-6	7.5	8.5	1	25.1	26.5	1.4	22	25	3	1.32	1.4	0.08	5.5	5.1	-0.4	137	139	2	32.9	30.3	-2.6	7.491	7.551	0.06	42	44	2	82	86	4	26	27	1
2309	AIL	812	1500	3E	B	Female	3	1	-2	244	235	-9	7.1	7.8	0.7	26.1	24.4	-1.7	21	23	2	1.32	1.41	0.09	4.7	4.5	-0.2	135	143	8	31.1	32.9	1.8	7.533	7.478	-0.055	37	45	8	79	85	6	27	25	-2
272	AIL	808	762	3E	A	Male	7	5	-2	232	242	10	7.1	7.8	0.7	28.6	27.5	-1.1	21	23	2	1.29	1.31	0.02	4.4	5.3	0.9	140	137	-3	29.5	33.6	4.1	7.594	7.521	-0.073	45	42	-3	88	83	-5	29	28	-1
164	AIL	763	794	8D	A	Male	3	7	4	231	245	14	8.2	7.5	-0.7	25.2	29.6	4.4	24	22	-2	1.3	1.35	0.05	5.1	4.6	-0.5	144	141	-3	27.8	35.4	7.6	7.566	7.531	-0.035	39	49	10	83	88	5	26	31	5
400	AIL	779	765	8E	A	Female	3	3	0	259	240	-19	8.5	7.8	-0.7	25.7	25.1	-0.6	25	23	-2	1.3	1.12	-0.18	4.6	4.6	0	137	130	-7	30.7	26.7	-4	7.531	7.581	0.05	41	45	4	83	88	5	27	26	-1
2354	AIL	779	765	6D	B	Female	0	2	2	251	255	4	7.8	8.8	1	23.9	25.9	2	23	26	3	1.33	1.21	-0.12	5	5.4	0.4	142	138	-4	33.7	38.4	4.7	7.459	7.438	-0.021	44	45	1	83	82	-1	25	27	2
2224	AIL	763	1487	7A	B	Female	4	4	0	237	244	7	8.5	8.2	-0.3	26.4	27	0.6	25	24	-1	1.45	1.37	-0.08	5	5.3	0.3	143	143	0	31	36	5	7.538	7.483	-0.055	47	38	-9	88	77	-11	27	28	1
2249	AIL	790	775	5E	B	Female	2	-1	-3	249	269	20	7.5	7.8	0.3	25.1	23	-2.1	22	23	1	1.2	1.39	0.19	4.1	4.8	0.7	136	140	4	30.1	32.6	2.5	7.528	7.457	-0.071	40	49	9	82	87	5	26	24	-2
2250	AIL	790	813	7A	B	Female	4	1	-3	248	173	-75	7.5	7.1	-0.4	26	22.2	-3.8	22	21	-1	1.38	0.87	-0.51	4.3	5.4	1.1	142	128	-14	30.2	21.3	-8.9	7.544	7.626	0.082	42	45	3	84	90	6	27	23	-4
255	AIL	793	814	7A	A	Male	5	10	5	305	243	-62	11.9	12.9	1	28.9	33.6	4.7	35	38	3	1.3	1.21	-0.09	4	5.1	1.1	138	142	4	41.6	47.8	6.2	7.45	7.454	0.004	28	23	-5	55	42	-13	30	35	5
207	AIL	767	1488	7B	A	Female	2	4	2	251	238	-13	7.5	7.5	0	25.8	26.6	0.8	22	22	0	1.29	1.34	0.05	5	4.7	-0.3	141	138	-3	33.9	32.5	-1.4	7.489	7.522	0.033	44	37	-7	84	78	-6	27	28	1
352	AIL	827	1471	2C	A	Female	5	6	1	280	260	-20	7.5	8.5	1	27	28.6	1.6	22	25	3	1.33	1.37	0.04	4.8	4.5	-0.3	139	140	1	31.6	31.5	-0.1	7.541	7.565	0.024	43	46	3	85	88	3	28	29	1
214	AIL	767	1491	3D	A	Female	-1	6	7	241	240	-1	7.5	7.8	0.3	23	27.8	4.8	22	23	1	1.28	1.38	0.1	5.5	4.7	-0.8	141	140	-1	32.3	31	-1.3	7.462	7.561	0.099	47	41	-6	86	84	-2	24	29	5
202	AIL	767	1474	7A	A	Male	-1	4	5	239	239	0	8.2	7.5	-0.7	23.1	26.5	3.4	24	22	-2	1.18	1.32	0.14	4.6	5	0.4	134	142	8	32.9	30.5	-2.4	7.453	7.547	0.094	37	47	10	74	88	14	24	27	3
2217C	AIL	697	1296	4E	C	Male	-3	0	3	237	231	-6	9.5	8.2	-1.3	22.2	23.6	1.4	28	24	-4	1	1.28	0.28	5.1	4.7	-0.4	128	131	3	38.2	32.9	-5.3	7.372	7.464	0.092	47	45	-2	82	84	2	23	25	2
363	AIL	827	807	7E	A	Male	6	4	-2	232	226	-6	7.5	7.1	-0.4	27.6	25.8	-1.8	22	21	-1	1.23	1	-0.23	4.9	4.6	-0.3	137	128	-9	27.2	27.1	-0.1	7.614	7.586	-0.028	44	43	-1	88	87	-1	28	27	-1
229	AIL	790	813	3E	A	Female	-3	4	7	226	245	19	7.8	9.2	1.4	21.6	27	5.4	23	27	4	1.42	1.47	0.05	4.4	4.9	0.5	142	144	2	33.6	34.5	0.9	7.417	7.502	0.085	38	41	3	73	81	8	23	28	5
2339	AIL	776	1472	5A	B	Male	2	-1	-3	230	253	23	7.1	7.8	0.7	25.2	24.5	-0.7	21	23	2	1.27	1.36	0.09	5.2	5.7	0.5	140	139	-1	30.9	44.5	13.6	7.52	7.349	-0.171	43	47	4	84	80	-4	26	26	0
185	AIL	767	757	8C	A	Male	2	3	1	235	241	6	7.5	6.8	-0.7	24.9	25.8	0.9	22	20	-2	1.31	1.02	-0.29	4.6	4.5	-0.1	138	131	-7	31.6	29.8	-1.8	7.505	7.546	0.041	45	48	3	86	89	3	26	27	1
133	AIL	1450	1486	8B	A	Female	3	3	0	247	232	-15	8.2	6.8	-1.4	25.9	25.6	-0.3	24	20	-4	1.22	1.13	-0.09	4.5	4.7	0.2	139	136	-3	32.8	31	-1.8	7.505	7.526	0.021	44	39	-5	84	81	-3	27	27	0
2221	AIL	763	805	5A	B	Male	4	2	-2	247	237	-10	7.1	7.5	0.4	26.6	24.5	-2.1	21	22	1	1.3	1.27	-0.03	5.1	4.8	-0.3	141	138	-3	32.1	29.7	-2.4	7.525	7.524	-0.001	42	51	9	84	90	6	28	25	-3
2175	AIL	686	1267	7E	C	Male	1	3	2	234	250	16	7.1	7.5	0.4	24.6	26.3	1.7	21	22	1	1.04	1.44	0.4	4.7	5.2	0.5	127	140	13	32.1	32.6	0.5	7.492	7.514	0.022	43	44	1	83	85	2	26	27	1
2240	AIL	790	1449	3B	B	Male	1	4	3	236	236	0	7.1	8.2	1.1	23.9	26.7	2.8	21	24	3	1.27	1.29	0.02	4.2	4.4	0.2	133	140	7	31.3	32.3	1	7.491	7.526	0.035	46	42	-4	86	84	-2	25	28	3
396	AIL	776	817	7D	A	Female	5	3	-2	256	250	-6	6.8	7.8	1	27.6	26.2	-1.4	20	23	3	1.27	1.36	0.09	5.1	4.6	-0.5	140	142	2	32.7	33.3	0.6	7.535	7.503	-0.032	50	40	-10	89	81	-8	29	27	-2
379	AIL	776	1464	2A	A	Female	0	4	4	247	226	-21	8.2	8.5	0.3	24.2	26.1	1.9	24	25	1	1.34	1.38	0.04	5.5	5.1	-0.4	137	141	4	34	30.7	-3.3	7.46	7.538	0.078	44	48	4	82	88	6	25	27	2
